# Supplementary material for: Resistance and Vulnerability of Honeybee (Apis mellifera) Gut Bacteria to Commonly Used Pesticides
Source: Front Microbiol. 2021 Sep 3;12:717990. doi: 10.3389/fmicb.2021.717990 (PMC8446526; doi:10.3389/fmicb.2021.717990)
Supplement: Supplementary file 1 [file Data_Sheet_1.zip]

Archive with 4 entries (4 files):
- Supplementary Material.docx
- Table S3.xlsx
- Table S4.xlsx
- Table S9.xlsx
