# Supplementary material for: Resistance and Vulnerability of Honeybee (Apis mellifera) Gut Bacteria to Commonly Used Pesticides
Source: Front Microbiol. 2021 Sep 3;12:717990. doi: 10.3389/fmicb.2021.717990 (PMC8446526; doi:10.3389/fmicb.2021.717990)
Supplement: Supplementary file 1 [file Data_Sheet_1.zip › Table S3.xlsx]

## Sheet: Hoja1
Table S3. Mortality across the in vivo experiment. Each of the rows represent each of the bees in our experiment. Replicate refers to the sub-colony classification, for each colony, each treatment was replicated in 5 sub-colonies. Censored column references the death event happening (honeybee death: TRUE), or not (honeybee survival: FALSE).
Sorry for introducing it this late, but it dawned on me that we give all other raw data but only the plots for the mortality. So we should add that. I added the (I think sufficient) Table S1 to the folder.	Colony	Replicate	Day	Censored	Treatment
A1	1	1	7	FALSE	0
A1	1	1	7	FALSE	0
A1	1	1	7	FALSE	0
A1	1	1	7	FALSE	0
A1	1	1	7	FALSE	0
A1	1	1	7	FALSE	0
A1	1	1	7	FALSE	0
A1	1	1	7	FALSE	0
A1	1	1	7	FALSE	0
A1	1	1	7	FALSE	0
A1	1	1	7	FALSE	0
A1	1	1	7	FALSE	0
A1	1	1	7	FALSE	0
A1	1	1	7	FALSE	0
A1	1	1	7	FALSE	0
A1	1	1	7	FALSE	0
A1	1	1	7	FALSE	0
A1	1	1	7	FALSE	0
A1	1	1	7	FALSE	0
A1	1	1	7	FALSE	0
A1	1	1	7	FALSE	0
A1	1	1	7	FALSE	0
A1	1	1	6	TRUE	0
A1	1	1	7	TRUE	0
A1	1	1	7	TRUE	0
A2	1	2	7	FALSE	0
A2	1	2	7	FALSE	0
A2	1	2	7	FALSE	0
A2	1	2	7	FALSE	0
A2	1	2	7	FALSE	0
A2	1	2	7	FALSE	0
A2	1	2	7	FALSE	0
A2	1	2	7	FALSE	0
A2	1	2	7	FALSE	0
A2	1	2	7	FALSE	0
A2	1	2	7	FALSE	0
A2	1	2	7	FALSE	0
A2	1	2	7	FALSE	0
A2	1	2	7	FALSE	0
A2	1	2	7	FALSE	0
A2	1	2	7	FALSE	0
A2	1	2	5	TRUE	0
A2	1	2	5	TRUE	0
A2	1	2	6	TRUE	0
A2	1	2	6	TRUE	0
A2	1	2	6	TRUE	0
A2	1	2	6	TRUE	0
A2	1	2	6	TRUE	0
A2	1	2	7	TRUE	0
A2	1	2	7	TRUE	0
A3	1	3	7	FALSE	0
A3	1	3	7	FALSE	0
A3	1	3	7	FALSE	0
A3	1	3	7	FALSE	0
A3	1	3	7	FALSE	0
A3	1	3	7	FALSE	0
A3	1	3	7	FALSE	0
A3	1	3	7	FALSE	0
A3	1	3	7	FALSE	0
A3	1	3	4	TRUE	0
A3	1	3	4	TRUE	0
A3	1	3	5	TRUE	0
A3	1	3	5	TRUE	0
A3	1	3	5	TRUE	0
A3	1	3	6	TRUE	0
A3	1	3	6	TRUE	0
A3	1	3	6	TRUE	0
A3	1	3	6	TRUE	0
A3	1	3	6	TRUE	0
A3	1	3	6	TRUE	0
A3	1	3	6	TRUE	0
A3	1	3	6	TRUE	0
A3	1	3	7	TRUE	0
A3	1	3	7	TRUE	0
A3	1	3	7	TRUE	0
A4	1	4	7	FALSE	0
A4	1	4	3	TRUE	0
A4	1	4	4	TRUE	0
A4	1	4	4	TRUE	0
A4	1	4	4	TRUE	0
A4	1	4	4	TRUE	0
A4	1	4	5	TRUE	0
A4	1	4	5	TRUE	0
A4	1	4	5	TRUE	0
A4	1	4	5	TRUE	0
A4	1	4	5	TRUE	0
A4	1	4	5	TRUE	0
A4	1	4	6	TRUE	0
A4	1	4	6	TRUE	0
A4	1	4	6	TRUE	0
A4	1	4	6	TRUE	0
A4	1	4	6	TRUE	0
A4	1	4	6	TRUE	0
A4	1	4	6	TRUE	0
A4	1	4	6	TRUE	0
A4	1	4	6	TRUE	0
A4	1	4	7	TRUE	0
A4	1	4	7	TRUE	0
A4	1	4	7	TRUE	0
A4	1	4	7	TRUE	0
A5	1	5	7	FALSE	0
A5	1	5	7	FALSE	0
A5	1	5	7	FALSE	0
A5	1	5	7	FALSE	0
A5	1	5	7	FALSE	0
A5	1	5	7	FALSE	0
A5	1	5	4	TRUE	0
A5	1	5	4	TRUE	0
A5	1	5	4	TRUE	0
A5	1	5	5	TRUE	0
A5	1	5	5	TRUE	0
A5	1	5	5	TRUE	0
A5	1	5	5	TRUE	0
A5	1	5	5	TRUE	0
A5	1	5	6	TRUE	0
A5	1	5	6	TRUE	0
A5	1	5	6	TRUE	0
A5	1	5	6	TRUE	0
A5	1	5	6	TRUE	0
A5	1	5	6	TRUE	0
A5	1	5	7	TRUE	0
A5	1	5	7	TRUE	0
A5	1	5	7	TRUE	0
A5	1	5	7	TRUE	0
A5	1	5	7	TRUE	0
B1	1	1	7	FALSE	1
B1	1	1	7	FALSE	1
B1	1	1	7	FALSE	1
B1	1	1	7	FALSE	1
B1	1	1	7	FALSE	1
B1	1	1	7	FALSE	1
B1	1	1	7	FALSE	1
B1	1	1	7	FALSE	1
B1	1	1	3	TRUE	1
B1	1	1	4	TRUE	1
B1	1	1	4	TRUE	1
B1	1	1	5	TRUE	1
B1	1	1	5	TRUE	1
B1	1	1	5	TRUE	1
B1	1	1	5	TRUE	1
B1	1	1	6	TRUE	1
B1	1	1	6	TRUE	1
B1	1	1	6	TRUE	1
B1	1	1	6	TRUE	1
B1	1	1	6	TRUE	1
B1	1	1	6	TRUE	1
B1	1	1	7	TRUE	1
B1	1	1	7	TRUE	1
B1	1	1	7	TRUE	1
B1	1	1	7	TRUE	1
B2	1	2	7	FALSE	1
B2	1	2	7	FALSE	1
B2	1	2	7	FALSE	1
B2	1	2	7	FALSE	1
B2	1	2	7	FALSE	1
B2	1	2	7	FALSE	1
B2	1	2	7	FALSE	1
B2	1	2	7	FALSE	1
B2	1	2	4	TRUE	1
B2	1	2	4	TRUE	1
B2	1	2	5	TRUE	1
B2	1	2	5	TRUE	1
B2	1	2	5	TRUE	1
B2	1	2	5	TRUE	1
B2	1	2	5	TRUE	1
B2	1	2	5	TRUE	1
B2	1	2	5	TRUE	1
B2	1	2	6	TRUE	1
B2	1	2	6	TRUE	1
B2	1	2	6	TRUE	1
B2	1	2	6	TRUE	1
B2	1	2	6	TRUE	1
B2	1	2	6	TRUE	1
B2	1	2	6	TRUE	1
B2	1	2	7	TRUE	1
B3	1	3	7	FALSE	1
B3	1	3	7	FALSE	1
B3	1	3	7	FALSE	1
B3	1	3	7	FALSE	1
B3	1	3	4	TRUE	1
B3	1	3	4	TRUE	1
B3	1	3	5	TRUE	1
B3	1	3	5	TRUE	1
B3	1	3	5	TRUE	1
B3	1	3	5	TRUE	1
B3	1	3	5	TRUE	1
B3	1	3	5	TRUE	1
B3	1	3	5	TRUE	1
B3	1	3	5	TRUE	1
B3	1	3	5	TRUE	1
B3	1	3	6	TRUE	1
B3	1	3	6	TRUE	1
B3	1	3	6	TRUE	1
B3	1	3	6	TRUE	1
B3	1	3	6	TRUE	1
B3	1	3	6	TRUE	1
B3	1	3	6	TRUE	1
B3	1	3	6	TRUE	1
B3	1	3	7	TRUE	1
B3	1	3	7	TRUE	1
B4	1	4	3	TRUE	1
B4	1	4	4	TRUE	1
B4	1	4	4	TRUE	1
B4	1	4	4	TRUE	1
B4	1	4	4	TRUE	1
B4	1	4	5	TRUE	1
B4	1	4	5	TRUE	1
B4	1	4	5	TRUE	1
B4	1	4	5	TRUE	1
B4	1	4	5	TRUE	1
B4	1	4	5	TRUE	1
B4	1	4	5	TRUE	1
B4	1	4	5	TRUE	1
B4	1	4	6	TRUE	1
B4	1	4	6	TRUE	1
B4	1	4	6	TRUE	1
B4	1	4	6	TRUE	1
B4	1	4	6	TRUE	1
B4	1	4	6	TRUE	1
B4	1	4	6	TRUE	1
B4	1	4	6	TRUE	1
B4	1	4	6	TRUE	1
B4	1	4	7	TRUE	1
B4	1	4	7	TRUE	1
B4	1	4	7	TRUE	1
B5	1	5	7	FALSE	1
B5	1	5	7	FALSE	1
B5	1	5	7	FALSE	1
B5	1	5	7	FALSE	1
B5	1	5	7	FALSE	1
B5	1	5	7	FALSE	1
B5	1	5	7	FALSE	1
B5	1	5	7	FALSE	1
B5	1	5	7	FALSE	1
B5	1	5	7	FALSE	1
B5	1	5	7	FALSE	1
B5	1	5	4	TRUE	1
B5	1	5	4	TRUE	1
B5	1	5	4	TRUE	1
B5	1	5	4	TRUE	1
B5	1	5	4	TRUE	1
B5	1	5	5	TRUE	1
B5	1	5	5	TRUE	1
B5	1	5	5	TRUE	1
B5	1	5	6	TRUE	1
B5	1	5	6	TRUE	1
B5	1	5	6	TRUE	1
B5	1	5	7	TRUE	1
B5	1	5	7	TRUE	1
B5	1	5	7	TRUE	1
C1	1	1	7	FALSE	2
C1	1	1	7	FALSE	2
C1	1	1	7	FALSE	2
C1	1	1	7	FALSE	2
C1	1	1	7	FALSE	2
C1	1	1	3	TRUE	2
C1	1	1	4	TRUE	2
C1	1	1	4	TRUE	2
C1	1	1	4	TRUE	2
C1	1	1	5	TRUE	2
C1	1	1	5	TRUE	2
C1	1	1	5	TRUE	2
C1	1	1	5	TRUE	2
C1	1	1	5	TRUE	2
C1	1	1	5	TRUE	2
C1	1	1	5	TRUE	2
C1	1	1	5	TRUE	2
C1	1	1	6	TRUE	2
C1	1	1	6	TRUE	2
C1	1	1	6	TRUE	2
C1	1	1	6	TRUE	2
C1	1	1	6	TRUE	2
C1	1	1	6	TRUE	2
C1	1	1	6	TRUE	2
C1	1	1	7	TRUE	2
C2	1	2	3	TRUE	2
C2	1	2	4	TRUE	2
C2	1	2	4	TRUE	2
C2	1	2	4	TRUE	2
C2	1	2	5	TRUE	2
C2	1	2	5	TRUE	2
C2	1	2	5	TRUE	2
C2	1	2	5	TRUE	2
C2	1	2	5	TRUE	2
C2	1	2	6	TRUE	2
C2	1	2	6	TRUE	2
C2	1	2	6	TRUE	2
C2	1	2	6	TRUE	2
C2	1	2	6	TRUE	2
C2	1	2	6	TRUE	2
C2	1	2	6	TRUE	2
C2	1	2	6	TRUE	2
C2	1	2	6	TRUE	2
C2	1	2	6	TRUE	2
C2	1	2	6	TRUE	2
C2	1	2	6	TRUE	2
C2	1	2	6	TRUE	2
C2	1	2	6	TRUE	2
C2	1	2	7	TRUE	2
C2	1	2	7	TRUE	2
C3	1	3	7	FALSE	2
C3	1	3	7	FALSE	2
C3	1	3	7	FALSE	2
C3	1	3	7	FALSE	2
C3	1	3	7	FALSE	2
C3	1	3	7	FALSE	2
C3	1	3	7	FALSE	2
C3	1	3	7	FALSE	2
C3	1	3	7	FALSE	2
C3	1	3	7	FALSE	2
C3	1	3	7	FALSE	2
C3	1	3	7	FALSE	2
C3	1	3	7	FALSE	2
C3	1	3	7	FALSE	2
C3	1	3	7	FALSE	2
C3	1	3	7	FALSE	2
C3	1	3	4	TRUE	2
C3	1	3	4	TRUE	2
C3	1	3	5	TRUE	2
C3	1	3	5	TRUE	2
C3	1	3	5	TRUE	2
C3	1	3	6	TRUE	2
C3	1	3	7	TRUE	2
C3	1	3	7	TRUE	2
C3	1	3	7	TRUE	2
C4	1	4	2	TRUE	2
C4	1	4	3	TRUE	2
C4	1	4	3	TRUE	2
C4	1	4	4	TRUE	2
C4	1	4	4	TRUE	2
C4	1	4	4	TRUE	2
C4	1	4	4	TRUE	2
C4	1	4	4	TRUE	2
C4	1	4	5	TRUE	2
C4	1	4	5	TRUE	2
C4	1	4	5	TRUE	2
C4	1	4	5	TRUE	2
C4	1	4	5	TRUE	2
C4	1	4	5	TRUE	2
C4	1	4	5	TRUE	2
C4	1	4	5	TRUE	2
C4	1	4	5	TRUE	2
C4	1	4	6	TRUE	2
C4	1	4	6	TRUE	2
C4	1	4	6	TRUE	2
C4	1	4	6	TRUE	2
C4	1	4	6	TRUE	2
C4	1	4	6	TRUE	2
C4	1	4	6	TRUE	2
C4	1	4	6	TRUE	2
C5	1	5	7	FALSE	2
C5	1	5	7	FALSE	2
C5	1	5	7	FALSE	2
C5	1	5	7	FALSE	2
C5	1	5	7	FALSE	2
C5	1	5	7	FALSE	2
C5	1	5	2	TRUE	2
C5	1	5	4	TRUE	2
C5	1	5	4	TRUE	2
C5	1	5	4	TRUE	2
C5	1	5	4	TRUE	2
C5	1	5	4	TRUE	2
C5	1	5	5	TRUE	2
C5	1	5	5	TRUE	2
C5	1	5	5	TRUE	2
C5	1	5	5	TRUE	2
C5	1	5	5	TRUE	2
C5	1	5	6	TRUE	2
C5	1	5	6	TRUE	2
C5	1	5	6	TRUE	2
C5	1	5	6	TRUE	2
C5	1	5	6	TRUE	2
C5	1	5	6	TRUE	2
C5	1	5	6	TRUE	2
C5	1	5	7	TRUE	2
D1	1	1	7	FALSE	3
D1	1	1	7	FALSE	3
D1	1	1	7	FALSE	3
D1	1	1	7	FALSE	3
D1	1	1	7	FALSE	3
D1	1	1	7	FALSE	3
D1	1	1	7	FALSE	3
D1	1	1	7	FALSE	3
D1	1	1	7	FALSE	3
D1	1	1	7	FALSE	3
D1	1	1	7	FALSE	3
D1	1	1	7	FALSE	3
D1	1	1	5	TRUE	3
D1	1	1	5	TRUE	3
D1	1	1	5	TRUE	3
D1	1	1	5	TRUE	3
D1	1	1	5	TRUE	3
D1	1	1	5	TRUE	3
D1	1	1	6	TRUE	3
D1	1	1	6	TRUE	3
D1	1	1	6	TRUE	3
D1	1	1	6	TRUE	3
D1	1	1	7	TRUE	3
D1	1	1	7	TRUE	3
D1	1	1	7	TRUE	3
D2	1	2	7	FALSE	3
D2	1	2	7	FALSE	3
D2	1	2	7	FALSE	3
D2	1	2	7	FALSE	3
D2	1	2	7	FALSE	3
D2	1	2	3	TRUE	3
D2	1	2	3	TRUE	3
D2	1	2	3	TRUE	3
D2	1	2	3	TRUE	3
D2	1	2	4	TRUE	3
D2	1	2	4	TRUE	3
D2	1	2	4	TRUE	3
D2	1	2	4	TRUE	3
D2	1	2	4	TRUE	3
D2	1	2	5	TRUE	3
D2	1	2	5	TRUE	3
D2	1	2	5	TRUE	3
D2	1	2	5	TRUE	3
D2	1	2	5	TRUE	3
D2	1	2	6	TRUE	3
D2	1	2	6	TRUE	3
D2	1	2	6	TRUE	3
D2	1	2	6	TRUE	3
D2	1	2	7	TRUE	3
D2	1	2	7	TRUE	3
D3	1	3	7	FALSE	3
D3	1	3	7	FALSE	3
D3	1	3	7	FALSE	3
D3	1	3	7	FALSE	3
D3	1	3	7	FALSE	3
D3	1	3	4	TRUE	3
D3	1	3	4	TRUE	3
D3	1	3	4	TRUE	3
D3	1	3	5	TRUE	3
D3	1	3	5	TRUE	3
D3	1	3	5	TRUE	3
D3	1	3	5	TRUE	3
D3	1	3	5	TRUE	3
D3	1	3	5	TRUE	3
D3	1	3	5	TRUE	3
D3	1	3	5	TRUE	3
D3	1	3	5	TRUE	3
D3	1	3	6	TRUE	3
D3	1	3	6	TRUE	3
D3	1	3	6	TRUE	3
D3	1	3	6	TRUE	3
D3	1	3	6	TRUE	3
D3	1	3	6	TRUE	3
D3	1	3	7	TRUE	3
D3	1	3	7	TRUE	3
D4	1	4	3	TRUE	3
D4	1	4	3	TRUE	3
D4	1	4	3	TRUE	3
D4	1	4	3	TRUE	3
D4	1	4	4	TRUE	3
D4	1	4	4	TRUE	3
D4	1	4	4	TRUE	3
D4	1	4	5	TRUE	3
D4	1	4	5	TRUE	3
D4	1	4	5	TRUE	3
D4	1	4	5	TRUE	3
D4	1	4	5	TRUE	3
D4	1	4	5	TRUE	3
D4	1	4	5	TRUE	3
D4	1	4	5	TRUE	3
D4	1	4	5	TRUE	3
D4	1	4	6	TRUE	3
D4	1	4	6	TRUE	3
D4	1	4	6	TRUE	3
D4	1	4	6	TRUE	3
D4	1	4	6	TRUE	3
D4	1	4	6	TRUE	3
D4	1	4	6	TRUE	3
D4	1	4	7	TRUE	3
D4	1	4	7	TRUE	3
D5	1	5	2	TRUE	3
D5	1	5	3	TRUE	3
D5	1	5	3	TRUE	3
D5	1	5	4	TRUE	3
D5	1	5	4	TRUE	3
D5	1	5	4	TRUE	3
D5	1	5	4	TRUE	3
D5	1	5	4	TRUE	3
D5	1	5	4	TRUE	3
D5	1	5	4	TRUE	3
D5	1	5	5	TRUE	3
D5	1	5	5	TRUE	3
D5	1	5	5	TRUE	3
D5	1	5	5	TRUE	3
D5	1	5	5	TRUE	3
D5	1	5	6	TRUE	3
D5	1	5	6	TRUE	3
D5	1	5	6	TRUE	3
D5	1	5	6	TRUE	3
D5	1	5	6	TRUE	3
D5	1	5	6	TRUE	3
D5	1	5	6	TRUE	3
D5	1	5	7	TRUE	3
D5	1	5	7	TRUE	3
D5	1	5	7	TRUE	3
E1	2	1	7	FALSE	0
E1	2	1	7	FALSE	0
E1	2	1	7	FALSE	0
E1	2	1	7	FALSE	0
E1	2	1	7	FALSE	0
E1	2	1	7	FALSE	0
E1	2	1	7	FALSE	0
E1	2	1	7	FALSE	0
E1	2	1	4	TRUE	0
E1	2	1	4	TRUE	0
E1	2	1	4	TRUE	0
E1	2	1	5	TRUE	0
E1	2	1	5	TRUE	0
E1	2	1	5	TRUE	0
E1	2	1	6	TRUE	0
E1	2	1	6	TRUE	0
E1	2	1	6	TRUE	0
E1	2	1	6	TRUE	0
E1	2	1	6	TRUE	0
E1	2	1	6	TRUE	0
E1	2	1	6	TRUE	0
E1	2	1	6	TRUE	0
E1	2	1	7	TRUE	0
E1	2	1	7	TRUE	0
E1	2	1	7	TRUE	0
E2	2	2	7	FALSE	0
E2	2	2	7	FALSE	0
E2	2	2	7	FALSE	0
E2	2	2	7	FALSE	0
E2	2	2	7	FALSE	0
E2	2	2	7	FALSE	0
E2	2	2	7	FALSE	0
E2	2	2	7	FALSE	0
E2	2	2	7	FALSE	0
E2	2	2	7	FALSE	0
E2	2	2	7	FALSE	0
E2	2	2	7	FALSE	0
E2	2	2	7	FALSE	0
E2	2	2	3	TRUE	0
E2	2	2	4	TRUE	0
E2	2	2	5	TRUE	0
E2	2	2	5	TRUE	0
E2	2	2	5	TRUE	0
E2	2	2	6	TRUE	0
E2	2	2	6	TRUE	0
E2	2	2	6	TRUE	0
E2	2	2	6	TRUE	0
E2	2	2	6	TRUE	0
E2	2	2	7	TRUE	0
E2	2	2	7	TRUE	0
E3	2	3	7	FALSE	0
E3	2	3	7	FALSE	0
E3	2	3	7	FALSE	0
E3	2	3	7	FALSE	0
E3	2	3	7	FALSE	0
E3	2	3	7	FALSE	0
E3	2	3	7	FALSE	0
E3	2	3	7	FALSE	0
E3	2	3	7	FALSE	0
E3	2	3	7	FALSE	0
E3	2	3	7	FALSE	0
E3	2	3	7	FALSE	0
E3	2	3	5	TRUE	0
E3	2	3	5	TRUE	0
E3	2	3	5	TRUE	0
E3	2	3	5	TRUE	0
E3	2	3	5	TRUE	0
E3	2	3	6	TRUE	0
E3	2	3	6	TRUE	0
E3	2	3	6	TRUE	0
E3	2	3	6	TRUE	0
E3	2	3	6	TRUE	0
E3	2	3	6	TRUE	0
E3	2	3	7	TRUE	0
E3	2	3	7	TRUE	0
E4	2	4	7	FALSE	0
E4	2	4	2	TRUE	0
E4	2	4	2	TRUE	0
E4	2	4	3	TRUE	0
E4	2	4	3	TRUE	0
E4	2	4	3	TRUE	0
E4	2	4	3	TRUE	0
E4	2	4	4	TRUE	0
E4	2	4	4	TRUE	0
E4	2	4	4	TRUE	0
E4	2	4	4	TRUE	0
E4	2	4	4	TRUE	0
E4	2	4	4	TRUE	0
E4	2	4	4	TRUE	0
E4	2	4	4	TRUE	0
E4	2	4	4	TRUE	0
E4	2	4	5	TRUE	0
E4	2	4	5	TRUE	0
E4	2	4	5	TRUE	0
E4	2	4	5	TRUE	0
E4	2	4	5	TRUE	0
E4	2	4	5	TRUE	0
E4	2	4	5	TRUE	0
E4	2	4	5	TRUE	0
E4	2	4	6	TRUE	0
E5	2	5	7	FALSE	0
E5	2	5	7	FALSE	0
E5	2	5	7	FALSE	0
E5	2	5	7	FALSE	0
E5	2	5	4	TRUE	0
E5	2	5	4	TRUE	0
E5	2	5	4	TRUE	0
E5	2	5	4	TRUE	0
E5	2	5	4	TRUE	0
E5	2	5	5	TRUE	0
E5	2	5	5	TRUE	0
E5	2	5	5	TRUE	0
E5	2	5	5	TRUE	0
E5	2	5	5	TRUE	0
E5	2	5	5	TRUE	0
E5	2	5	5	TRUE	0
E5	2	5	5	TRUE	0
E5	2	5	6	TRUE	0
E5	2	5	6	TRUE	0
E5	2	5	6	TRUE	0
E5	2	5	6	TRUE	0
E5	2	5	6	TRUE	0
E5	2	5	6	TRUE	0
E5	2	5	6	TRUE	0
E5	2	5	7	TRUE	0
F1	2	1	7	FALSE	1
F1	2	1	7	FALSE	1
F1	2	1	7	FALSE	1
F1	2	1	7	FALSE	1
F1	2	1	7	FALSE	1
F1	2	1	7	FALSE	1
F1	2	1	7	FALSE	1
F1	2	1	7	FALSE	1
F1	2	1	7	FALSE	1
F1	2	1	7	FALSE	1
F1	2	1	7	FALSE	1
F1	2	1	7	FALSE	1
F1	2	1	7	FALSE	1
F1	2	1	7	FALSE	1
F1	2	1	7	FALSE	1
F1	2	1	4	TRUE	1
F1	2	1	5	TRUE	1
F1	2	1	5	TRUE	1
F1	2	1	6	TRUE	1
F1	2	1	6	TRUE	1
F1	2	1	6	TRUE	1
F1	2	1	6	TRUE	1
F1	2	1	6	TRUE	1
F1	2	1	7	TRUE	1
F1	2	1	7	TRUE	1
F2	2	2	7	FALSE	1
F2	2	2	7	FALSE	1
F2	2	2	7	FALSE	1
F2	2	2	7	FALSE	1
F2	2	2	7	FALSE	1
F2	2	2	7	FALSE	1
F2	2	2	7	FALSE	1
F2	2	2	7	FALSE	1
F2	2	2	7	FALSE	1
F2	2	2	7	FALSE	1
F2	2	2	7	FALSE	1
F2	2	2	7	FALSE	1
F2	2	2	7	FALSE	1
F2	2	2	7	FALSE	1
F2	2	2	7	FALSE	1
F2	2	2	4	TRUE	1
F2	2	2	4	TRUE	1
F2	2	2	4	TRUE	1
F2	2	2	5	TRUE	1
F2	2	2	6	TRUE	1
F2	2	2	6	TRUE	1
F2	2	2	6	TRUE	1
F2	2	2	6	TRUE	1
F2	2	2	6	TRUE	1
F2	2	2	7	TRUE	1
F3	2	3	7	FALSE	1
F3	2	3	7	FALSE	1
F3	2	3	7	FALSE	1
F3	2	3	7	FALSE	1
F3	2	3	7	FALSE	1
F3	2	3	7	FALSE	1
F3	2	3	7	FALSE	1
F3	2	3	3	TRUE	1
F3	2	3	4	TRUE	1
F3	2	3	4	TRUE	1
F3	2	3	4	TRUE	1
F3	2	3	5	TRUE	1
F3	2	3	5	TRUE	1
F3	2	3	6	TRUE	1
F3	2	3	6	TRUE	1
F3	2	3	6	TRUE	1
F3	2	3	6	TRUE	1
F3	2	3	6	TRUE	1
F3	2	3	6	TRUE	1
F3	2	3	6	TRUE	1
F3	2	3	6	TRUE	1
F3	2	3	6	TRUE	1
F3	2	3	6	TRUE	1
F3	2	3	7	TRUE	1
F3	2	3	7	TRUE	1
F4	2	4	7	FALSE	1
F4	2	4	7	FALSE	1
F4	2	4	7	FALSE	1
F4	2	4	7	FALSE	1
F4	2	4	7	FALSE	1
F4	2	4	7	FALSE	1
F4	2	4	7	FALSE	1
F4	2	4	7	FALSE	1
F4	2	4	7	FALSE	1
F4	2	4	7	FALSE	1
F4	2	4	7	FALSE	1
F4	2	4	7	FALSE	1
F4	2	4	7	FALSE	1
F4	2	4	7	FALSE	1
F4	2	4	7	FALSE	1
F4	2	4	7	FALSE	1
F4	2	4	5	TRUE	1
F4	2	4	5	TRUE	1
F4	2	4	6	TRUE	1
F4	2	4	6	TRUE	1
F4	2	4	6	TRUE	1
F4	2	4	6	TRUE	1
F4	2	4	6	TRUE	1
F4	2	4	6	TRUE	1
F4	2	4	7	TRUE	1
F5	2	5	7	FALSE	1
F5	2	5	7	FALSE	1
F5	2	5	7	FALSE	1
F5	2	5	7	FALSE	1
F5	2	5	7	FALSE	1
F5	2	5	7	FALSE	1
F5	2	5	7	FALSE	1
F5	2	5	7	FALSE	1
F5	2	5	4	TRUE	1
F5	2	5	4	TRUE	1
F5	2	5	4	TRUE	1
F5	2	5	5	TRUE	1
F5	2	5	5	TRUE	1
F5	2	5	5	TRUE	1
F5	2	5	5	TRUE	1
F5	2	5	5	TRUE	1
F5	2	5	6	TRUE	1
F5	2	5	6	TRUE	1
F5	2	5	6	TRUE	1
F5	2	5	6	TRUE	1
F5	2	5	6	TRUE	1
F5	2	5	6	TRUE	1
F5	2	5	7	TRUE	1
F5	2	5	7	TRUE	1
F5	2	5	7	TRUE	1
G1	2	1	7	FALSE	2
G1	2	1	7	FALSE	2
G1	2	1	7	FALSE	2
G1	2	1	7	FALSE	2
G1	2	1	7	FALSE	2
G1	2	1	7	FALSE	2
G1	2	1	7	FALSE	2
G1	2	1	7	FALSE	2
G1	2	1	7	FALSE	2
G1	2	1	7	FALSE	2
G1	2	1	7	FALSE	2
G1	2	1	7	FALSE	2
G1	2	1	4	TRUE	2
G1	2	1	4	TRUE	2
G1	2	1	5	TRUE	2
G1	2	1	5	TRUE	2
G1	2	1	5	TRUE	2
G1	2	1	5	TRUE	2
G1	2	1	6	TRUE	2
G1	2	1	6	TRUE	2
G1	2	1	6	TRUE	2
G1	2	1	6	TRUE	2
G1	2	1	7	TRUE	2
G1	2	1	7	TRUE	2
G1	2	1	7	TRUE	2
G2	2	2	7	FALSE	2
G2	2	2	7	FALSE	2
G2	2	2	7	FALSE	2
G2	2	2	7	FALSE	2
G2	2	2	7	FALSE	2
G2	2	2	7	FALSE	2
G2	2	2	7	FALSE	2
G2	2	2	7	FALSE	2
G2	2	2	7	FALSE	2
G2	2	2	7	FALSE	2
G2	2	2	7	FALSE	2
G2	2	2	3	TRUE	2
G2	2	2	4	TRUE	2
G2	2	2	4	TRUE	2
G2	2	2	5	TRUE	2
G2	2	2	6	TRUE	2
G2	2	2	6	TRUE	2
G2	2	2	6	TRUE	2
G2	2	2	6	TRUE	2
G2	2	2	6	TRUE	2
G2	2	2	6	TRUE	2
G2	2	2	6	TRUE	2
G2	2	2	6	TRUE	2
G2	2	2	7	TRUE	2
G2	2	2	7	TRUE	2
G3	2	3	7	FALSE	2
G3	2	3	7	FALSE	2
G3	2	3	7	FALSE	2
G3	2	3	7	FALSE	2
G3	2	3	7	FALSE	2
G3	2	3	7	FALSE	2
G3	2	3	2	TRUE	2
G3	2	3	2	TRUE	2
G3	2	3	3	TRUE	2
G3	2	3	5	TRUE	2
G3	2	3	5	TRUE	2
G3	2	3	5	TRUE	2
G3	2	3	5	TRUE	2
G3	2	3	6	TRUE	2
G3	2	3	6	TRUE	2
G3	2	3	6	TRUE	2
G3	2	3	6	TRUE	2
G3	2	3	6	TRUE	2
G3	2	3	6	TRUE	2
G3	2	3	6	TRUE	2
G3	2	3	6	TRUE	2
G3	2	3	7	TRUE	2
G3	2	3	7	TRUE	2
G3	2	3	7	TRUE	2
G3	2	3	7	TRUE	2
G4	2	4	7	FALSE	2
G4	2	4	7	FALSE	2
G4	2	4	7	FALSE	2
G4	2	4	7	FALSE	2
G4	2	4	7	FALSE	2
G4	2	4	7	FALSE	2
G4	2	4	7	FALSE	2
G4	2	4	7	FALSE	2
G4	2	4	7	FALSE	2
G4	2	4	7	FALSE	2
G4	2	4	7	FALSE	2
G4	2	4	7	FALSE	2
G4	2	4	7	FALSE	2
G4	2	4	7	FALSE	2
G4	2	4	4	TRUE	2
G4	2	4	4	TRUE	2
G4	2	4	4	TRUE	2
G4	2	4	4	TRUE	2
G4	2	4	4	TRUE	2
G4	2	4	5	TRUE	2
G4	2	4	5	TRUE	2
G4	2	4	5	TRUE	2
G4	2	4	6	TRUE	2
G4	2	4	6	TRUE	2
G4	2	4	7	TRUE	2
G5	2	5	7	FALSE	2
G5	2	5	7	FALSE	2
G5	2	5	7	FALSE	2
G5	2	5	7	FALSE	2
G5	2	5	7	FALSE	2
G5	2	5	7	FALSE	2
G5	2	5	7	FALSE	2
G5	2	5	7	FALSE	2
G5	2	5	7	FALSE	2
G5	2	5	7	FALSE	2
G5	2	5	7	FALSE	2
G5	2	5	7	FALSE	2
G5	2	5	7	FALSE	2
G5	2	5	7	FALSE	2
G5	2	5	7	FALSE	2
G5	2	5	7	FALSE	2
G5	2	5	7	FALSE	2
G5	2	5	7	FALSE	2
G5	2	5	7	FALSE	2
G5	2	5	7	FALSE	2
G5	2	5	7	FALSE	2
G5	2	5	7	FALSE	2
G5	2	5	7	FALSE	2
G5	2	5	7	TRUE	2
G5	2	5	7	TRUE	2
H1	2	1	7	FALSE	3
H1	2	1	7	FALSE	3
H1	2	1	7	FALSE	3
H1	2	1	7	FALSE	3
H1	2	1	7	FALSE	3
H1	2	1	7	FALSE	3
H1	2	1	2	TRUE	3
H1	2	1	2	TRUE	3
H1	2	1	2	TRUE	3
H1	2	1	4	TRUE	3
H1	2	1	4	TRUE	3
H1	2	1	4	TRUE	3
H1	2	1	4	TRUE	3
H1	2	1	5	TRUE	3
H1	2	1	5	TRUE	3
H1	2	1	5	TRUE	3
H1	2	1	5	TRUE	3
H1	2	1	5	TRUE	3
H1	2	1	5	TRUE	3
H1	2	1	6	TRUE	3
H1	2	1	6	TRUE	3
H1	2	1	6	TRUE	3
H1	2	1	6	TRUE	3
H1	2	1	6	TRUE	3
H1	2	1	7	TRUE	3
H2	2	2	7	FALSE	3
H2	2	2	7	FALSE	3
H2	2	2	7	FALSE	3
H2	2	2	2	TRUE	3
H2	2	2	2	TRUE	3
H2	2	2	3	TRUE	3
H2	2	2	3	TRUE	3
H2	2	2	3	TRUE	3
H2	2	2	3	TRUE	3
H2	2	2	5	TRUE	3
H2	2	2	5	TRUE	3
H2	2	2	5	TRUE	3
H2	2	2	5	TRUE	3
H2	2	2	5	TRUE	3
H2	2	2	5	TRUE	3
H2	2	2	5	TRUE	3
H2	2	2	5	TRUE	3
H2	2	2	5	TRUE	3
H2	2	2	5	TRUE	3
H2	2	2	5	TRUE	3
H2	2	2	6	TRUE	3
H2	2	2	6	TRUE	3
H2	2	2	6	TRUE	3
H2	2	2	7	TRUE	3
H2	2	2	7	TRUE	3
H3	2	3	7	FALSE	3
H3	2	3	7	FALSE	3
H3	2	3	7	FALSE	3
H3	2	3	7	FALSE	3
H3	2	3	7	FALSE	3
H3	2	3	7	FALSE	3
H3	2	3	7	FALSE	3
H3	2	3	7	FALSE	3
H3	2	3	7	FALSE	3
H3	2	3	7	FALSE	3
H3	2	3	7	FALSE	3
H3	2	3	7	FALSE	3
H3	2	3	7	FALSE	3
H3	2	3	7	FALSE	3
H3	2	3	7	FALSE	3
H3	2	3	7	FALSE	3
H3	2	3	5	TRUE	3
H3	2	3	5	TRUE	3
H3	2	3	5	TRUE	3
H3	2	3	6	TRUE	3
H3	2	3	7	TRUE	3
H3	2	3	7	TRUE	3
H3	2	3	7	TRUE	3
H3	2	3	7	TRUE	3
H3	2	3	7	TRUE	3
H4	2	4	7	FALSE	3
H4	2	4	7	FALSE	3
H4	2	4	7	FALSE	3
H4	2	4	7	FALSE	3
H4	2	4	7	FALSE	3
H4	2	4	7	FALSE	3
H4	2	4	7	FALSE	3
H4	2	4	7	FALSE	3
H4	2	4	7	FALSE	3
H4	2	4	7	FALSE	3
H4	2	4	7	FALSE	3
H4	2	4	2	TRUE	3
H4	2	4	2	TRUE	3
H4	2	4	5	TRUE	3
H4	2	4	5	TRUE	3
H4	2	4	5	TRUE	3
H4	2	4	5	TRUE	3
H4	2	4	5	TRUE	3
H4	2	4	6	TRUE	3
H4	2	4	6	TRUE	3
H4	2	4	6	TRUE	3
H4	2	4	6	TRUE	3
H4	2	4	6	TRUE	3
H4	2	4	7	TRUE	3
H4	2	4	7	TRUE	3
H5	2	5	2	TRUE	3
H5	2	5	2	TRUE	3
H5	2	5	2	TRUE	3
H5	2	5	2	TRUE	3
H5	2	5	2	TRUE	3
H5	2	5	4	TRUE	3
H5	2	5	4	TRUE	3
H5	2	5	5	TRUE	3
H5	2	5	5	TRUE	3
H5	2	5	5	TRUE	3
H5	2	5	5	TRUE	3
H5	2	5	5	TRUE	3
H5	2	5	5	TRUE	3
H5	2	5	5	TRUE	3
H5	2	5	5	TRUE	3
H5	2	5	5	TRUE	3
H5	2	5	5	TRUE	3
H5	2	5	5	TRUE	3
H5	2	5	5	TRUE	3
H5	2	5	5	TRUE	3
H5	2	5	6	TRUE	3
H5	2	5	6	TRUE	3
H5	2	5	6	TRUE	3
H5	2	5	7	TRUE	3
H5	2	5	7	TRUE	3
I1	3	1	7	FALSE	0
I1	3	1	7	FALSE	0
I1	3	1	7	FALSE	0
I1	3	1	7	FALSE	0
I1	3	1	7	FALSE	0
I1	3	1	7	FALSE	0
I1	3	1	7	FALSE	0
I1	3	1	7	FALSE	0
I1	3	1	7	FALSE	0
I1	3	1	7	FALSE	0
I1	3	1	7	FALSE	0
I1	3	1	7	FALSE	0
I1	3	1	7	FALSE	0
I1	3	1	4	TRUE	0
I1	3	1	6	TRUE	0
I1	3	1	6	TRUE	0
I1	3	1	6	TRUE	0
I1	3	1	6	TRUE	0
I1	3	1	6	TRUE	0
I1	3	1	6	TRUE	0
I1	3	1	6	TRUE	0
I1	3	1	6	TRUE	0
I1	3	1	6	TRUE	0
I1	3	1	7	TRUE	0
I1	3	1	7	TRUE	0
I2	3	2	7	FALSE	0
I2	3	2	7	FALSE	0
I2	3	2	7	FALSE	0
I2	3	2	7	FALSE	0
I2	3	2	7	FALSE	0
I2	3	2	7	FALSE	0
I2	3	2	7	FALSE	0
I2	3	2	7	FALSE	0
I2	3	2	7	FALSE	0
I2	3	2	3	TRUE	0
I2	3	2	3	TRUE	0
I2	3	2	4	TRUE	0
I2	3	2	5	TRUE	0
I2	3	2	5	TRUE	0
I2	3	2	6	TRUE	0
I2	3	2	6	TRUE	0
I2	3	2	6	TRUE	0
I2	3	2	6	TRUE	0
I2	3	2	7	TRUE	0
I2	3	2	7	TRUE	0
I2	3	2	7	TRUE	0
I2	3	2	7	TRUE	0
I2	3	2	7	TRUE	0
I2	3	2	7	TRUE	0
I2	3	2	7	TRUE	0
I3	3	3	7	FALSE	0
I3	3	3	7	FALSE	0
I3	3	3	7	FALSE	0
I3	3	3	7	FALSE	0
I3	3	3	7	FALSE	0
I3	3	3	7	FALSE	0
I3	3	3	7	FALSE	0
I3	3	3	7	FALSE	0
I3	3	3	7	FALSE	0
I3	3	3	7	FALSE	0
I3	3	3	7	FALSE	0
I3	3	3	4	TRUE	0
I3	3	3	4	TRUE	0
I3	3	3	4	TRUE	0
I3	3	3	4	TRUE	0
I3	3	3	5	TRUE	0
I3	3	3	6	TRUE	0
I3	3	3	6	TRUE	0
I3	3	3	7	TRUE	0
I3	3	3	7	TRUE	0
I3	3	3	7	TRUE	0
I3	3	3	7	TRUE	0
I3	3	3	7	TRUE	0
I3	3	3	7	TRUE	0
I3	3	3	7	TRUE	0
I4	3	4	3	TRUE	0
I4	3	4	3	TRUE	0
I4	3	4	3	TRUE	0
I4	3	4	4	TRUE	0
I4	3	4	5	TRUE	0
I4	3	4	5	TRUE	0
I4	3	4	5	TRUE	0
I4	3	4	6	TRUE	0
I4	3	4	6	TRUE	0
I4	3	4	6	TRUE	0
I4	3	4	6	TRUE	0
I4	3	4	6	TRUE	0
I4	3	4	6	TRUE	0
I4	3	4	6	TRUE	0
I4	3	4	6	TRUE	0
I4	3	4	6	TRUE	0
I4	3	4	6	TRUE	0
I4	3	4	6	TRUE	0
I4	3	4	6	TRUE	0
I4	3	4	6	TRUE	0
I4	3	4	6	TRUE	0
I4	3	4	6	TRUE	0
I4	3	4	7	TRUE	0
I4	3	4	7	TRUE	0
I4	3	4	7	TRUE	0
I5	3	5	7	FALSE	0
I5	3	5	7	FALSE	0
I5	3	5	7	FALSE	0
I5	3	5	7	FALSE	0
I5	3	5	7	FALSE	0
I5	3	5	7	FALSE	0
I5	3	5	7	FALSE	0
I5	3	5	7	FALSE	0
I5	3	5	7	FALSE	0
I5	3	5	7	FALSE	0
I5	3	5	7	FALSE	0
I5	3	5	7	FALSE	0
I5	3	5	7	FALSE	0
I5	3	5	7	FALSE	0
I5	3	5	7	FALSE	0
I5	3	5	7	FALSE	0
I5	3	5	7	FALSE	0
I5	3	5	5	TRUE	0
I5	3	5	5	TRUE	0
I5	3	5	5	TRUE	0
I5	3	5	6	TRUE	0
I5	3	5	7	TRUE	0
I5	3	5	7	TRUE	0
I5	3	5	7	TRUE	0
I5	3	5	7	TRUE	0
J1	3	1	7	FALSE	1
J1	3	1	7	FALSE	1
J1	3	1	7	FALSE	1
J1	3	1	7	FALSE	1
J1	3	1	7	FALSE	1
J1	3	1	7	FALSE	1
J1	3	1	7	FALSE	1
J1	3	1	7	FALSE	1
J1	3	1	7	FALSE	1
J1	3	1	7	FALSE	1
J1	3	1	7	FALSE	1
J1	3	1	7	FALSE	1
J1	3	1	7	FALSE	1
J1	3	1	7	FALSE	1
J1	3	1	7	FALSE	1
J1	3	1	7	FALSE	1
J1	3	1	7	FALSE	1
J1	3	1	7	FALSE	1
J1	3	1	7	FALSE	1
J1	3	1	7	FALSE	1
J1	3	1	5	TRUE	1
J1	3	1	5	TRUE	1
J1	3	1	5	TRUE	1
J1	3	1	7	TRUE	1
J1	3	1	7	TRUE	1
J2	3	2	7	FALSE	1
J2	3	2	2	TRUE	1
J2	3	2	2	TRUE	1
J2	3	2	4	TRUE	1
J2	3	2	4	TRUE	1
J2	3	2	4	TRUE	1
J2	3	2	5	TRUE	1
J2	3	2	5	TRUE	1
J2	3	2	5	TRUE	1
J2	3	2	5	TRUE	1
J2	3	2	5	TRUE	1
J2	3	2	5	TRUE	1
J2	3	2	5	TRUE	1
J2	3	2	5	TRUE	1
J2	3	2	5	TRUE	1
J2	3	2	5	TRUE	1
J2	3	2	5	TRUE	1
J2	3	2	5	TRUE	1
J2	3	2	5	TRUE	1
J2	3	2	6	TRUE	1
J2	3	2	6	TRUE	1
J2	3	2	6	TRUE	1
J2	3	2	6	TRUE	1
J2	3	2	6	TRUE	1
J2	3	2	7	TRUE	1
J3	3	3	7	FALSE	1
J3	3	3	7	FALSE	1
J3	3	3	7	FALSE	1
J3	3	3	7	FALSE	1
J3	3	3	7	FALSE	1
J3	3	3	7	FALSE	1
J3	3	3	7	FALSE	1
J3	3	3	7	FALSE	1
J3	3	3	7	FALSE	1
J3	3	3	7	FALSE	1
J3	3	3	7	FALSE	1
J3	3	3	7	FALSE	1
J3	3	3	7	FALSE	1
J3	3	3	7	FALSE	1
J3	3	3	7	FALSE	1
J3	3	3	7	FALSE	1
J3	3	3	7	FALSE	1
J3	3	3	7	FALSE	1
J3	3	3	7	FALSE	1
J3	3	3	3	TRUE	1
J3	3	3	3	TRUE	1
J3	3	3	4	TRUE	1
J3	3	3	6	TRUE	1
J3	3	3	6	TRUE	1
J3	3	3	7	TRUE	1
J4	3	4	7	FALSE	1
J4	3	4	7	FALSE	1
J4	3	4	7	FALSE	1
J4	3	4	7	FALSE	1
J4	3	4	7	FALSE	1
J4	3	4	7	FALSE	1
J4	3	4	7	FALSE	1
J4	3	4	7	FALSE	1
J4	3	4	7	FALSE	1
J4	3	4	7	FALSE	1
J4	3	4	7	FALSE	1
J4	3	4	3	TRUE	1
J4	3	4	5	TRUE	1
J4	3	4	5	TRUE	1
J4	3	4	5	TRUE	1
J4	3	4	5	TRUE	1
J4	3	4	5	TRUE	1
J4	3	4	5	TRUE	1
J4	3	4	5	TRUE	1
J4	3	4	5	TRUE	1
J4	3	4	6	TRUE	1
J4	3	4	6	TRUE	1
J4	3	4	6	TRUE	1
J4	3	4	6	TRUE	1
J4	3	4	6	TRUE	1
J5	3	5	7	FALSE	1
J5	3	5	7	FALSE	1
J5	3	5	7	FALSE	1
J5	3	5	7	FALSE	1
J5	3	5	7	FALSE	1
J5	3	5	7	FALSE	1
J5	3	5	7	FALSE	1
J5	3	5	7	FALSE	1
J5	3	5	7	FALSE	1
J5	3	5	7	FALSE	1
J5	3	5	7	FALSE	1
J5	3	5	7	FALSE	1
J5	3	5	7	FALSE	1
J5	3	5	7	FALSE	1
J5	3	5	7	FALSE	1
J5	3	5	7	FALSE	1
J5	3	5	7	FALSE	1
J5	3	5	7	FALSE	1
J5	3	5	7	FALSE	1
J5	3	5	7	FALSE	1
J5	3	5	7	FALSE	1
J5	3	5	7	FALSE	1
J5	3	5	7	FALSE	1
J5	3	5	7	FALSE	1
J5	3	5	7	FALSE	1
K1	3	1	7	FALSE	2
K1	3	1	7	FALSE	2
K1	3	1	3	TRUE	2
K1	3	1	3	TRUE	2
K1	3	1	3	TRUE	2
K1	3	1	3	TRUE	2
K1	3	1	3	TRUE	2
K1	3	1	3	TRUE	2
K1	3	1	5	TRUE	2
K1	3	1	5	TRUE	2
K1	3	1	5	TRUE	2
K1	3	1	5	TRUE	2
K1	3	1	5	TRUE	2
K1	3	1	5	TRUE	2
K1	3	1	5	TRUE	2
K1	3	1	5	TRUE	2
K1	3	1	5	TRUE	2
K1	3	1	5	TRUE	2
K1	3	1	5	TRUE	2
K1	3	1	5	TRUE	2
K1	3	1	5	TRUE	2
K1	3	1	5	TRUE	2
K1	3	1	6	TRUE	2
K1	3	1	7	TRUE	2
K1	3	1	7	TRUE	2
K2	3	2	7	FALSE	2
K2	3	2	7	FALSE	2
K2	3	2	7	FALSE	2
K2	3	2	7	FALSE	2
K2	3	2	3	TRUE	2
K2	3	2	4	TRUE	2
K2	3	2	4	TRUE	2
K2	3	2	4	TRUE	2
K2	3	2	4	TRUE	2
K2	3	2	5	TRUE	2
K2	3	2	5	TRUE	2
K2	3	2	5	TRUE	2
K2	3	2	5	TRUE	2
K2	3	2	5	TRUE	2
K2	3	2	5	TRUE	2
K2	3	2	5	TRUE	2
K2	3	2	5	TRUE	2
K2	3	2	6	TRUE	2
K2	3	2	6	TRUE	2
K2	3	2	6	TRUE	2
K2	3	2	6	TRUE	2
K2	3	2	6	TRUE	2
K2	3	2	7	TRUE	2
K2	3	2	7	TRUE	2
K2	3	2	7	TRUE	2
K3	3	3	2	TRUE	2
K3	3	3	2	TRUE	2
K3	3	3	3	TRUE	2
K3	3	3	3	TRUE	2
K3	3	3	3	TRUE	2
K3	3	3	4	TRUE	2
K3	3	3	5	TRUE	2
K3	3	3	5	TRUE	2
K3	3	3	5	TRUE	2
K3	3	3	5	TRUE	2
K3	3	3	5	TRUE	2
K3	3	3	5	TRUE	2
K3	3	3	5	TRUE	2
K3	3	3	5	TRUE	2
K3	3	3	5	TRUE	2
K3	3	3	5	TRUE	2
K3	3	3	5	TRUE	2
K3	3	3	5	TRUE	2
K3	3	3	5	TRUE	2
K3	3	3	6	TRUE	2
K3	3	3	6	TRUE	2
K3	3	3	6	TRUE	2
K3	3	3	6	TRUE	2
K3	3	3	6	TRUE	2
K3	3	3	6	TRUE	2
K4	3	4	7	FALSE	2
K4	3	4	7	FALSE	2
K4	3	4	7	FALSE	2
K4	3	4	7	FALSE	2
K4	3	4	7	FALSE	2
K4	3	4	7	FALSE	2
K4	3	4	7	FALSE	2
K4	3	4	7	FALSE	2
K4	3	4	7	FALSE	2
K4	3	4	7	FALSE	2
K4	3	4	4	TRUE	2
K4	3	4	5	TRUE	2
K4	3	4	5	TRUE	2
K4	3	4	5	TRUE	2
K4	3	4	6	TRUE	2
K4	3	4	6	TRUE	2
K4	3	4	6	TRUE	2
K4	3	4	6	TRUE	2
K4	3	4	6	TRUE	2
K4	3	4	6	TRUE	2
K4	3	4	6	TRUE	2
K4	3	4	7	TRUE	2
K4	3	4	7	TRUE	2
K4	3	4	7	TRUE	2
K4	3	4	7	TRUE	2
K5	3	5	7	FALSE	2
K5	3	5	7	FALSE	2
K5	3	5	7	FALSE	2
K5	3	5	7	FALSE	2
K5	3	5	2	TRUE	2
K5	3	5	4	TRUE	2
K5	3	5	4	TRUE	2
K5	3	5	4	TRUE	2
K5	3	5	4	TRUE	2
K5	3	5	4	TRUE	2
K5	3	5	4	TRUE	2
K5	3	5	4	TRUE	2
K5	3	5	4	TRUE	2
K5	3	5	5	TRUE	2
K5	3	5	5	TRUE	2
K5	3	5	5	TRUE	2
K5	3	5	5	TRUE	2
K5	3	5	5	TRUE	2
K5	3	5	5	TRUE	2
K5	3	5	5	TRUE	2
K5	3	5	5	TRUE	2
K5	3	5	6	TRUE	2
K5	3	5	6	TRUE	2
K5	3	5	6	TRUE	2
K5	3	5	7	TRUE	2
L1	3	1	7	FALSE	3
L1	3	1	7	FALSE	3
L1	3	1	7	FALSE	3
L1	3	1	7	FALSE	3
L1	3	1	7	FALSE	3
L1	3	1	7	FALSE	3
L1	3	1	7	FALSE	3
L1	3	1	7	FALSE	3
L1	3	1	7	FALSE	3
L1	3	1	7	FALSE	3
L1	3	1	7	FALSE	3
L1	3	1	7	FALSE	3
L1	3	1	7	FALSE	3
L1	3	1	7	FALSE	3
L1	3	1	7	FALSE	3
L1	3	1	7	FALSE	3
L1	3	1	7	FALSE	3
L1	3	1	5	TRUE	3
L1	3	1	5	TRUE	3
L1	3	1	6	TRUE	3
L1	3	1	6	TRUE	3
L1	3	1	6	TRUE	3
L1	3	1	7	TRUE	3
L1	3	1	7	TRUE	3
L1	3	1	7	TRUE	3
L2	3	2	7	FALSE	3
L2	3	2	7	FALSE	3
L2	3	2	7	FALSE	3
L2	3	2	7	FALSE	3
L2	3	2	7	FALSE	3
L2	3	2	7	FALSE	3
L2	3	2	7	FALSE	3
L2	3	2	7	FALSE	3
L2	3	2	7	FALSE	3
L2	3	2	7	FALSE	3
L2	3	2	7	FALSE	3
L2	3	2	7	FALSE	3
L2	3	2	7	FALSE	3
L2	3	2	7	FALSE	3
L2	3	2	7	FALSE	3
L2	3	2	7	FALSE	3
L2	3	2	7	FALSE	3
L2	3	2	5	TRUE	3
L2	3	2	6	TRUE	3
L2	3	2	7	TRUE	3
L2	3	2	7	TRUE	3
L2	3	2	7	TRUE	3
L2	3	2	7	TRUE	3
L2	3	2	7	TRUE	3
L2	3	2	7	TRUE	3
L3	3	3	7	FALSE	3
L3	3	3	7	FALSE	3
L3	3	3	7	FALSE	3
L3	3	3	7	FALSE	3
L3	3	3	7	FALSE	3
L3	3	3	7	FALSE	3
L3	3	3	7	FALSE	3
L3	3	3	7	FALSE	3
L3	3	3	7	FALSE	3
L3	3	3	7	FALSE	3
L3	3	3	7	FALSE	3
L3	3	3	7	FALSE	3
L3	3	3	7	FALSE	3
L3	3	3	7	FALSE	3
L3	3	3	7	FALSE	3
L3	3	3	7	FALSE	3
L3	3	3	7	FALSE	3
L3	3	3	5	TRUE	3
L3	3	3	5	TRUE	3
L3	3	3	5	TRUE	3
L3	3	3	6	TRUE	3
L3	3	3	6	TRUE	3
L3	3	3	6	TRUE	3
L3	3	3	6	TRUE	3
L3	3	3	7	TRUE	3
L4	3	4	7	FALSE	3
L4	3	4	7	FALSE	3
L4	3	4	7	FALSE	3
L4	3	4	7	FALSE	3
L4	3	4	7	FALSE	3
L4	3	4	7	FALSE	3
L4	3	4	7	FALSE	3
L4	3	4	7	FALSE	3
L4	3	4	7	FALSE	3
L4	3	4	7	FALSE	3
L4	3	4	7	FALSE	3
L4	3	4	7	FALSE	3
L4	3	4	4	TRUE	3
L4	3	4	4	TRUE	3
L4	3	4	4	TRUE	3
L4	3	4	4	TRUE	3
L4	3	4	5	TRUE	3
L4	3	4	5	TRUE	3
L4	3	4	5	TRUE	3
L4	3	4	6	TRUE	3
L4	3	4	6	TRUE	3
L4	3	4	6	TRUE	3
L4	3	4	6	TRUE	3
L4	3	4	6	TRUE	3
L4	3	4	7	TRUE	3
L5	3	5	7	FALSE	3
L5	3	5	7	FALSE	3
L5	3	5	7	FALSE	3
L5	3	5	7	FALSE	3
L5	3	5	7	FALSE	3
L5	3	5	7	FALSE	3
L5	3	5	7	FALSE	3
L5	3	5	7	FALSE	3
L5	3	5	7	FALSE	3
L5	3	5	7	FALSE	3
L5	3	5	4	TRUE	3
L5	3	5	5	TRUE	3
L5	3	5	5	TRUE	3
L5	3	5	5	TRUE	3
L5	3	5	5	TRUE	3
L5	3	5	5	TRUE	3
L5	3	5	6	TRUE	3
L5	3	5	6	TRUE	3
L5	3	5	6	TRUE	3
L5	3	5	6	TRUE	3
L5	3	5	6	TRUE	3
L5	3	5	6	TRUE	3
L5	3	5	6	TRUE	3
L5	3	5	6	TRUE	3
L5	3	5	7	TRUE	3
