# Supplementary material for: Resistance and Vulnerability of Honeybee (Apis mellifera) Gut Bacteria to Commonly Used Pesticides
Source: Front Microbiol. 2021 Sep 3;12:717990. doi: 10.3389/fmicb.2021.717990 (PMC8446526; doi:10.3389/fmicb.2021.717990)
Supplement: Supplementary file 1 [file Data_Sheet_1.zip › Table S4.xlsx]

## Sheet: Table S4 consumption
Table S4. Raw data for the presence/absence of consumption and estimate volume of sugar water consumption across treatments.
Colony	Sub-colony	Treatment	Time (day)	Consumption?	Volume consumed
1	1	Control	1	Yes	1.5
1	1	Control	2	Yes	1.5
1	1	Control	3	Yes	1
1	1	Control	4	Yes	Not discernable
1	1	Control	5	Yes	Not discernable
1	1	Control	6	Yes	Not discernable
1	1	Control	7	Yes	Not discernable
1	2	Control	1	Yes	1
1	2	Control	2	Yes	1
1	2	Control	3	Yes	2
1	2	Control	4	Yes	0.5
1	2	Control	5	Yes	Not discernable
1	2	Control	6	Yes	Not discernable
1	2	Control	7	Yes	Not discernable
1	3	Control	1	Yes	2
1	3	Control	2	Yes	1
1	3	Control	3	Yes	Not discernable
1	3	Control	4	Yes	Not discernable
1	3	Control	5	Yes	Not discernable
1	3	Control	6	Yes	Not discernable
1	3	Control	7	Yes	Not discernable
1	4	Control	1	Yes	1.5
1	4	Control	2	Yes	1.5
1	4	Control	3	Yes	Not discernable
1	4	Control	4	Yes	Not discernable
1	4	Control	5	Yes	Not discernable
1	4	Control	6	Yes	Not discernable
1	4	Control	7	Yes	Not discernable
1	5	Control	1	Yes	2
1	5	Control	2	Yes	1
1	5	Control	3	Yes	Not discernable
1	5	Control	4	Yes	Not discernable
1	5	Control	5	Yes	Not discernable
1	5	Control	6	Yes	Not discernable
1	5	Control	7	Yes	Not discernable
1	1	Acetamiprid	1	Yes	2
1	1	Acetamiprid	2	Yes	1.5
1	1	Acetamiprid	3	Yes	1.5
1	1	Acetamiprid	4	Yes	Not discernable
1	1	Acetamiprid	5	Yes	Not discernable
1	1	Acetamiprid	6	Yes	Not discernable
1	1	Acetamiprid	7	Yes	0.5
1	2	Acetamiprid	1	Yes	1
1	2	Acetamiprid	2	Yes	Not discernable
1	2	Acetamiprid	3	Yes	Not discernable
1	2	Acetamiprid	4	Yes	Not discernable
1	2	Acetamiprid	5	Yes	Not discernable
1	2	Acetamiprid	6	Yes	Not discernable
1	2	Acetamiprid	7	Yes	Not discernable
1	3	Acetamiprid	1	Yes	1
1	3	Acetamiprid	2	Yes	1
1	3	Acetamiprid	3	Yes	1.5
1	3	Acetamiprid	4	Yes	1
1	3	Acetamiprid	5	Yes	Not discernable
1	3	Acetamiprid	6	Yes	Not discernable
1	3	Acetamiprid	7	Yes	Not discernable
1	4	Acetamiprid	1	Yes	2
1	4	Acetamiprid	2	Yes	2
1	4	Acetamiprid	3	Yes	0.5
1	4	Acetamiprid	4	Yes	Not discernable
1	4	Acetamiprid	5	Yes	Not discernable
1	4	Acetamiprid	6	Yes	Not discernable
1	4	Acetamiprid	7	Yes	Not discernable
1	5	Acetamiprid	1	Yes	1
1	5	Acetamiprid	2	Yes	1
1	5	Acetamiprid	3	Yes	1.5
1	5	Acetamiprid	4	No	0
1	5	Acetamiprid	5	Yes	Not discernable
1	5	Acetamiprid	6	Yes	Not discernable
1	5	Acetamiprid	7	Yes	Not discernable
1	1	Thiacloprid	1	Yes	1
1	1	Thiacloprid	2	Yes	2
1	1	Thiacloprid	3	Yes	Not discernable
1	1	Thiacloprid	4	Yes	Not discernable
1	1	Thiacloprid	5	Yes	Not discernable
1	1	Thiacloprid	6	Yes	Not discernable
1	1	Thiacloprid	7	Yes	Not discernable
1	2	Thiacloprid	1	Yes	1
1	2	Thiacloprid	2	Yes	1.5
1	2	Thiacloprid	3	Yes	Not discernable
1	2	Thiacloprid	4	No	0
1	2	Thiacloprid	5	Yes	Not discernable
1	2	Thiacloprid	6	Yes	Not discernable
1	2	Thiacloprid	7	Yes	Not discernable
1	3	Thiacloprid	1	Yes	1.5
1	3	Thiacloprid	2	Yes	1.5
1	3	Thiacloprid	3	Yes	1
1	3	Thiacloprid	4	Yes	Not discernable
1	3	Thiacloprid	5	Yes	Not discernable
1	3	Thiacloprid	6	Yes	Not discernable
1	3	Thiacloprid	7	Yes	Not discernable
1	4	Thiacloprid	1	Yes	1.5
1	4	Thiacloprid	2	Yes	2
1	4	Thiacloprid	3	Yes	Not discernable
1	4	Thiacloprid	4	Yes	Not discernable
1	4	Thiacloprid	5	Yes	Not discernable
1	4	Thiacloprid	6	Yes	Not discernable
1	4	Thiacloprid	7	Yes	Not discernable
1	5	Thiacloprid	1	Yes	2
1	5	Thiacloprid	2	Yes	2
1	5	Thiacloprid	3	Yes	1
1	5	Thiacloprid	4	Yes	Not discernable
1	5	Thiacloprid	5	Yes	Not discernable
1	5	Thiacloprid	6	Yes	Not discernable
1	5	Thiacloprid	7	Yes	Not discernable
1	1	Oxalic acid	1	Yes	1.5
1	1	Oxalic acid	2	Yes	1.5
1	1	Oxalic acid	3	No	0
1	1	Oxalic acid	4	Yes	0.5
1	1	Oxalic acid	5	No	0
1	1	Oxalic acid	6	Yes	Not discernable
1	1	Oxalic acid	7	Yes	Not discernable
1	2	Oxalic acid	1	Yes	1
1	2	Oxalic acid	2	Yes	1.5
1	2	Oxalic acid	3	No	0
1	2	Oxalic acid	4	Yes	Not discernable
1	2	Oxalic acid	5	Yes	Not discernable
1	2	Oxalic acid	6	Yes	Not discernable
1	2	Oxalic acid	7	Yes	Not discernable
1	3	Oxalic acid	1	Yes	1.5
1	3	Oxalic acid	2	Yes	2
1	3	Oxalic acid	3	Yes	1
1	3	Oxalic acid	4	No	0
1	3	Oxalic acid	5	Yes	Not discernable
1	3	Oxalic acid	6	No	0
1	3	Oxalic acid	7	Yes	Not discernable
1	4	Oxalic acid	1	Yes	2.5
1	4	Oxalic acid	2	Yes	1
1	4	Oxalic acid	3	Yes	2
1	4	Oxalic acid	4	No	0
1	4	Oxalic acid	5	No	0
1	4	Oxalic acid	6	Yes	Not discernable
1	4	Oxalic acid	7	Yes	Not discernable
1	5	Oxalic acid	1	Yes	1
1	5	Oxalic acid	2	Yes	2
1	5	Oxalic acid	3	Yes	2.5
1	5	Oxalic acid	4	Yes	Not discernable
1	5	Oxalic acid	5	Yes	Not discernable
1	5	Oxalic acid	6	Yes	Not discernable
1	5	Oxalic acid	7	Yes	Not discernable
2	1	Control	1	Yes	1
2	1	Control	2	Yes	1
2	1	Control	3	Yes	2
2	1	Control	4	Yes	Not discernable
2	1	Control	5	Yes	Not discernable
2	1	Control	6	Yes	Not discernable
2	1	Control	7	Yes	Not discernable
2	2	Control	1	Yes	2.5
2	2	Control	2	Yes	1.5
2	2	Control	3	Yes	Not discernable
2	2	Control	4	Yes	Not discernable
2	2	Control	5	Yes	Not discernable
2	2	Control	6	Yes	Not discernable
2	2	Control	7	Yes	Not discernable
2	3	Control	1	Yes	2
2	3	Control	2	Yes	2
2	3	Control	3	Yes	1
2	3	Control	4	Yes	Not discernable
2	3	Control	5	Yes	Not discernable
2	3	Control	6	Yes	Not discernable
2	3	Control	7	Yes	Not discernable
2	4	Control	1	Yes	1.5
2	4	Control	2	Yes	2
2	4	Control	3	Yes	1
2	4	Control	4	Yes	Not discernable
2	4	Control	5	Yes	Not discernable
2	4	Control	6	Yes	Not discernable
2	4	Control	7	Yes	Not discernable
2	5	Control	1	Yes	2
2	5	Control	2	No	0
2	5	Control	3	No	0
2	5	Control	4	Yes	Not discernable
2	5	Control	5	Yes	Not discernable
2	5	Control	6	Yes	Not discernable
2	5	Control	7	Yes	Not discernable
2	1	Acetamiprid	1	Yes	2
2	1	Acetamiprid	2	Yes	2
2	1	Acetamiprid	3	Yes	2
2	1	Acetamiprid	4	Yes	Not discernable
2	1	Acetamiprid	5	Yes	Not discernable
2	1	Acetamiprid	6	Yes	Not discernable
2	1	Acetamiprid	7	Yes	Not discernable
2	2	Acetamiprid	1	Yes	2
2	2	Acetamiprid	2	Yes	1.5
2	2	Acetamiprid	3	Yes	Not discernable
2	2	Acetamiprid	4	No	0
2	2	Acetamiprid	5	Yes	Not discernable
2	2	Acetamiprid	6	Yes	Not discernable
2	2	Acetamiprid	7	Yes	Not discernable
2	3	Acetamiprid	1	Yes	2
2	3	Acetamiprid	2	Yes	1
2	3	Acetamiprid	3	No	0
2	3	Acetamiprid	4	No	0
2	3	Acetamiprid	5	No	0
2	3	Acetamiprid	6	Yes	Not discernable
2	3	Acetamiprid	7	No	0
2	4	Acetamiprid	1	Yes	1.5
2	4	Acetamiprid	2	Yes	1.5
2	4	Acetamiprid	3	Yes	1.5
2	4	Acetamiprid	4	Yes	Not discernable
2	4	Acetamiprid	5	Yes	Not discernable
2	4	Acetamiprid	6	Yes	Not discernable
2	4	Acetamiprid	7	Yes	Not discernable
2	5	Acetamiprid	1	Yes	1
2	5	Acetamiprid	2	Yes	2
2	5	Acetamiprid	3	Yes	Not discernable
2	5	Acetamiprid	4	Yes	Not discernable
2	5	Acetamiprid	5	Yes	Not discernable
2	5	Acetamiprid	6	Yes	Not discernable
2	5	Acetamiprid	7	Yes	Not discernable
2	1	Thiacloprid	1	Yes	2
2	1	Thiacloprid	2	Yes	2
2	1	Thiacloprid	3	Yes	1.5
2	1	Thiacloprid	4	Yes	2
2	1	Thiacloprid	5	Yes	Not discernable
2	1	Thiacloprid	6	Yes	Not discernable
2	1	Thiacloprid	7	Yes	Not discernable
2	2	Thiacloprid	1	Yes	1
2	2	Thiacloprid	2	Yes	1.5
2	2	Thiacloprid	3	Yes	2.5
2	2	Thiacloprid	4	Yes	Not discernable
2	2	Thiacloprid	5	Yes	Not discernable
2	2	Thiacloprid	6	Yes	Not discernable
2	2	Thiacloprid	7	Yes	Not discernable
2	3	Thiacloprid	1	Yes	2.5
2	3	Thiacloprid	2	Yes	2.5
2	3	Thiacloprid	3	Yes	Not discernable
2	3	Thiacloprid	4	Yes	Not discernable
2	3	Thiacloprid	5	Yes	Not discernable
2	3	Thiacloprid	6	Yes	Not discernable
2	3	Thiacloprid	7	Yes	Not discernable
2	4	Thiacloprid	1	Yes	2.5
2	4	Thiacloprid	2	Yes	Not discernable
2	4	Thiacloprid	3	Yes	Not discernable
2	4	Thiacloprid	4	Yes	Not discernable
2	4	Thiacloprid	5	Yes	Not discernable
2	4	Thiacloprid	6	Yes	Not discernable
2	4	Thiacloprid	7	Yes	Not discernable
2	5	Thiacloprid	1	Yes	1
2	5	Thiacloprid	2	No	0
2	5	Thiacloprid	3	Yes	1.5
2	5	Thiacloprid	4	Yes	Not discernable
2	5	Thiacloprid	5	Yes	Not discernable
2	5	Thiacloprid	6	Yes	Not discernable
2	5	Thiacloprid	7	Yes	Not discernable
2	1	Oxalic acid	1	Yes	1.5
2	1	Oxalic acid	2	No	0
2	1	Oxalic acid	3	No	0
2	1	Oxalic acid	4	Yes	1
2	1	Oxalic acid	5	Yes	Not discernable
2	1	Oxalic acid	6	Yes	Not discernable
2	1	Oxalic acid	7	Yes	Not discernable
2	2	Oxalic acid	1	Yes	2
2	2	Oxalic acid	2	Yes	2
2	2	Oxalic acid	3	No	0
2	2	Oxalic acid	4	No	0
2	2	Oxalic acid	5	No	0
2	2	Oxalic acid	6	Yes	Not discernable
2	2	Oxalic acid	7	Yes	Not discernable
2	3	Oxalic acid	1	Yes	2.5
2	3	Oxalic acid	2	Yes	1
2	3	Oxalic acid	3	No	0
2	3	Oxalic acid	4	Yes	1
2	3	Oxalic acid	5	No	0
2	3	Oxalic acid	6	Yes	Not discernable
2	3	Oxalic acid	7	Yes	Not discernable
2	4	Oxalic acid	1	Yes	1
2	4	Oxalic acid	2	Yes	2
2	4	Oxalic acid	3	Yes	1.5
2	4	Oxalic acid	4	Yes	Not discernable
2	4	Oxalic acid	5	Yes	Not discernable
2	4	Oxalic acid	6	No	0
2	4	Oxalic acid	7	Yes	Not discernable
2	5	Oxalic acid	1	Yes	1.5
2	5	Oxalic acid	2	Yes	Not discernable
2	5	Oxalic acid	3	No	0
2	5	Oxalic acid	4	Yes	Not discernable
2	5	Oxalic acid	5	No	0
2	5	Oxalic acid	6	Yes	Not discernable
2	5	Oxalic acid	7	Yes	Not discernable
3	1	Control	1	Yes	2
3	1	Control	2	Yes	1.5
3	1	Control	3	Yes	Not discernable
3	1	Control	4	Yes	Not discernable
3	1	Control	5	Yes	Not discernable
3	1	Control	6	Yes	Not discernable
3	1	Control	7	Yes	Not discernable
3	2	Control	1	Yes	2.5
3	2	Control	2	Yes	1.5
3	2	Control	3	Yes	2
3	2	Control	4	Yes	1
3	2	Control	5	Yes	Not discernable
3	2	Control	6	Yes	Not discernable
3	2	Control	7	Yes	Not discernable
3	3	Control	1	Yes	2
3	3	Control	2	Yes	2
3	3	Control	3	Yes	1.5
3	3	Control	4	Yes	Not discernable
3	3	Control	5	Yes	Not discernable
3	3	Control	6	Yes	Not discernable
3	3	Control	7	Yes	Not discernable
3	4	Control	1	Yes	2.5
3	4	Control	2	Yes	2
3	4	Control	3	Yes	1.5
3	4	Control	4	Yes	1
3	4	Control	5	Yes	Not discernable
3	4	Control	6	Yes	Not discernable
3	4	Control	7	Yes	Not discernable
3	5	Control	1	Yes	2
3	5	Control	2	Yes	1.5
3	5	Control	3	No	0
3	5	Control	4	Yes	Not discernable
3	5	Control	5	No	0
3	5	Control	6	Yes	Not discernable
3	5	Control	7	Yes	Not discernable
3	1	Acetamiprid	1	Yes	2.5
3	1	Acetamiprid	2	Yes	2
3	1	Acetamiprid	3	Yes	2.5
3	1	Acetamiprid	4	Yes	1
3	1	Acetamiprid	5	Yes	Not discernable
3	1	Acetamiprid	6	Yes	Not discernable
3	1	Acetamiprid	7	Yes	Not discernable
3	2	Acetamiprid	1	Yes	2
3	2	Acetamiprid	2	Yes	1.5
3	2	Acetamiprid	3	Yes	2
3	2	Acetamiprid	4	Yes	Not discernable
3	2	Acetamiprid	5	Yes	Not discernable
3	2	Acetamiprid	6	Yes	Not discernable
3	2	Acetamiprid	7	Yes	Not discernable
3	3	Acetamiprid	1	Yes	2
3	3	Acetamiprid	2	Yes	2.5
3	3	Acetamiprid	3	Yes	2
3	3	Acetamiprid	4	No	0
3	3	Acetamiprid	5	No	0
3	3	Acetamiprid	6	No	0
3	3	Acetamiprid	7	Yes	Not discernable
3	4	Acetamiprid	1	Yes	2.5
3	4	Acetamiprid	2	Yes	2.5
3	4	Acetamiprid	3	Yes	1.5
3	4	Acetamiprid	4	Yes	Not discernable
3	4	Acetamiprid	5	Yes	Not discernable
3	4	Acetamiprid	6	Yes	Not discernable
3	4	Acetamiprid	7	Yes	Not discernable
3	5	Acetamiprid	1	Yes	2
3	5	Acetamiprid	2	Yes	2.5
3	5	Acetamiprid	3	Yes	Not discernable
3	5	Acetamiprid	4	Yes	Not discernable
3	5	Acetamiprid	5	Yes	Not discernable
3	5	Acetamiprid	6	Yes	Not discernable
3	5	Acetamiprid	7	Yes	Not discernable
3	1	Thiacloprid	1	Yes	2.5
3	1	Thiacloprid	2	Yes	2
3	1	Thiacloprid	3	Yes	2.5
3	1	Thiacloprid	4	Yes	2
3	1	Thiacloprid	5	Yes	Not discernable
3	1	Thiacloprid	6	Yes	Not discernable
3	1	Thiacloprid	7	Yes	Not discernable
3	2	Thiacloprid	1	Yes	1.5
3	2	Thiacloprid	2	Yes	1
3	2	Thiacloprid	3	Yes	2
3	2	Thiacloprid	4	Yes	0.5
3	2	Thiacloprid	5	Yes	Not discernable
3	2	Thiacloprid	6	Yes	Not discernable
3	2	Thiacloprid	7	Yes	Not discernable
3	3	Thiacloprid	1	Yes	2.5
3	3	Thiacloprid	2	Yes	2.5
3	3	Thiacloprid	3	Yes	2
3	3	Thiacloprid	4	Yes	Not discernable
3	3	Thiacloprid	5	Yes	Not discernable
3	3	Thiacloprid	6	Yes	Not discernable
3	3	Thiacloprid	7	Yes	Not discernable
3	4	Thiacloprid	1	Yes	2.5
3	4	Thiacloprid	2	Yes	2
3	4	Thiacloprid	3	Yes	1.5
3	4	Thiacloprid	4	Yes	Not discernable
3	4	Thiacloprid	5	Yes	Not discernable
3	4	Thiacloprid	6	Yes	Not discernable
3	4	Thiacloprid	7	Yes	Not discernable
3	5	Thiacloprid	1	Yes	2
3	5	Thiacloprid	2	Yes	2.5
3	5	Thiacloprid	3	Yes	Not discernable
3	5	Thiacloprid	4	Yes	Not discernable
3	5	Thiacloprid	5	Yes	Not discernable
3	5	Thiacloprid	6	Yes	Not discernable
3	5	Thiacloprid	7	Yes	Not discernable
3	1	Oxalic acid	1	Yes	1.5
3	1	Oxalic acid	2	No	0
3	1	Oxalic acid	3	Yes	1.5
3	1	Oxalic acid	4	Yes	2
3	1	Oxalic acid	5	No	0
3	1	Oxalic acid	6	Yes	Not discernable
3	1	Oxalic acid	7	Yes	Not discernable
3	2	Oxalic acid	1	Yes	2
3	2	Oxalic acid	2	Yes	1.5
3	2	Oxalic acid	3	No	0
3	2	Oxalic acid	4	No	0
3	2	Oxalic acid	5	No	0
3	2	Oxalic acid	6	Yes	Not discernable
3	2	Oxalic acid	7	Yes	Not discernable
3	3	Oxalic acid	1	Yes	2.5
3	3	Oxalic acid	2	Yes	1
3	3	Oxalic acid	3	No	0
3	3	Oxalic acid	4	No	0
3	3	Oxalic acid	5	Yes	Not discernable
3	3	Oxalic acid	6	Yes	Not discernable
3	3	Oxalic acid	7	Yes	Not discernable
3	4	Oxalic acid	1	Yes	1
3	4	Oxalic acid	2	Yes	1
3	4	Oxalic acid	3	Yes	1.5
3	4	Oxalic acid	4	Yes	Not discernable
3	4	Oxalic acid	5	No	0
3	4	Oxalic acid	6	No	0
3	4	Oxalic acid	7	Yes	Not discernable
3	5	Oxalic acid	1	Yes	2.5
3	5	Oxalic acid	2	Yes	1.5
3	5	Oxalic acid	3	Yes	1
3	5	Oxalic acid	4	Yes	Not discernable
3	5	Oxalic acid	5	No	0
3	5	Oxalic acid	6	Yes	Not discernable
3	5	Oxalic acid	7	Yes	Not discernable
