# Supplementary material for: Resistance and Vulnerability of Honeybee (Apis mellifera) Gut Bacteria to Commonly Used Pesticides
Source: Front Microbiol. 2021 Sep 3;12:717990. doi: 10.3389/fmicb.2021.717990 (PMC8446526; doi:10.3389/fmicb.2021.717990)
Supplement: Supplementary file 1 [file Data_Sheet_1.zip › Table S9.xlsx]

## Sheet: Hoja1
Table S9. Absolute number of sequences per ASV for the full dataset (including field controls). Each of the rows represent each of the bees that were dissected for our gut microbiome study. Replicate refers to the sub-colony classification, for each colony, each treatment was replicated in 5 sub-colonies.
					Gilliamella	Snodgrassella	Bartonella	Bifidobacterium	Lactobacillus	Klebsiella	Bombella	Hafnia-Obesumbacterium	Frischella	Lactobacillus	Lactobacillus	Klebsiella	Snodgrassella	Lactobacillus	Commensalibacter	Lactobacillus	Commensalibacter	Lactobacillus	Bartonella	Lactobacillus	Bifidobacterium	Lactobacillus	Bifidobacterium	Snodgrassella	Serratia	Lactobacillus	Lactobacillus	Lactobacillus	Snodgrassella	Lactobacillus	Bifidobacterium	Bifidobacterium	Raoultella	Lactobacillus	Bombella	Frischella	Apibacter	Bifidobacterium	Fructobacillus	Lactobacillus	Citrobacter	Bombella	Bombella	Frischella	Bombella
					apicola/bombi/bombicola/mensalis	alvi	apis	asteroides	apis	NA	intestini	NA	perrara	alvei/kimbladii/kullabergensis	melliventris	NA	alvi	helsingborgensis/johnsonii	NA	NA	NA	apinorum/kunkeei	NA	NA	coryneforme/indicum	mellis	asteroides	NA	NA	mellis	delbrueckii/fermentum/ingluviei/oris/parabuchneri/plantarum	mellifer	alvi	NA	NA	NA	electrica/ornithinolytica/planticola	NA	NA	NA	NA	NA	ficulneus/tropaeoli	NA	NA	NA	NA	NA	NA
Sample name	Treatment	Replicate	Colony	reads per sample	ASV_1	ASV_2	ASV_3	ASV_4	ASV_5	ASV_6	ASV_7	ASV_8	ASV_9	ASV_10	ASV_11	ASV_12	ASV_13	ASV_14	ASV_16	ASV_17	ASV_18	ASV_19	ASV_20	ASV_21	ASV_25	ASV_27	ASV_28	ASV_29	ASV_30	ASV_32	ASV_34	ASV_35	ASV_36	ASV_37	ASV_39	ASV_41	ASV_42	ASV_43	ASV_44	ASV_45	ASV_47	ASV_48	ASV_49	ASV_50	ASV_51	ASV_52	ASV_53	ASV_54	ASV_55
A1	Control	1	1	37135	5340	932	6196	481	8085	0	5409	0	168	80	74	0	3078	82	224	71	25	119	4357	16	156	27	16	0	0	35	0	11	12	10	14	11	0	26	0	2	3	1	0	5	0	40	0	0	2
A13	Control	5	1	17150	3522	5747	3339	929	1076	0	10	0	75	305	189	0	7	113	27	128	3	50	32	35	39	102	35	8	0	9	0	52	44	0	14	13	0	4	0	2	0	2	0	0	0	0	0	0	0
A14	Control	5	1	21719	1138	4283	329	2793	3147	0	31	0	1044	589	247	0	10	460	3346	137	3	95	113	68	97	136	53	8	0	37	0	90	86	47	109	85	0	234	0	0	41	58	0	0	0	0	0	0	0
A15	Control	5	1	26651	2397	11108	494	2737	1087	0	790	0	2001	878	668	0	27	197	845	1033	3	17	125	60	142	75	79	220	1	67	0	224	64	4	117	100	1	11	0	4	38	39	0	0	0	0	1	2	0
A2	Control	1	1	17688	5319	2792	52	2151	446	0	458	0	143	1043	902	1	26	438	2196	168	5	13	69	85	18	6	341	1	0	680	0	17	89	1	24	20	0	1	0	0	0	9	0	2	0	1	0	0	0
A3	Control	1	1	40469	9824	12777	374	1360	3614	0	133	0	283	2896	204	1	103	799	368	84	6017	12	84	78	256	11	35	4	0	249	0	18	3	10	74	57	0	53	0	0	0	13	0	102	0	5	0	0	0
A4	Control	2	1	20200	9854	1220	5	2223	1889	0	52	0	63	1109	568	0	5	269	12	221	0	137	111	1115	120	524	15	12	0	25	0	161	67	1	79	84	0	4	3	0	15	26	0	0	0	0	0	0	0
A6	Control	2	1	21552	7981	8	345	2574	844	0	55	0	1088	3052	25	0	460	2100	380	509	2	543	45	123	67	14	9	0	0	334	0	3	9	575	52	56	0	26	15	0	0	45	0	3	0	0	0	0	2
A7	Control	3	1	23148	3382	360	1239	2793	1188	0	647	0	2939	1676	334	0	2401	778	453	1009	6	93	606	1307	284	20	93	14	0	11	0	100	268	4	179	163	0	55	148	110	210	73	0	5	0	50	32	4	22
A8	Control	3	1	20467	1027	3214	37	1382	1295	0	1371	0	2411	1796	693	0	148	503	838	148	2	311	432	106	434	709	365	0	0	112	0	217	23	18	160	96	0	24	1077	34	0	41	0	2	0	225	274	2	309
A9	Control	3	1	29631	3166	7027	2748	5664	1003	0	491	0	475	1864	281	0	174	123	37	991	1773	31	763	83	80	39	486	4	0	21	0	226	179	4	85	72	0	268	12	1080	189	40	0	10	0	23	0	1	0
B1	Acetamiprid	1	1	31772	8799	12914	88	989	2025	0	824	0	92	165	288	0	14	483	3316	10	3	154	430	101	17	5	33	3	0	504	0	66	0	1	8	6	0	2	0	0	0	1	0	0	0	358	1	5	0
B13	Acetamiprid	5	1	22705	6998	522	119	819	671	0	3765	0	3722	1542	645	0	10	676	164	476	6	326	198	399	293	406	100	0	0	24	0	34	73	10	73	53	0	1	29	0	4	22	0	0	0	230	20	2	17
B14	Acetamiprid	5	1	19206	10314	242	69	1742	595	0	13	1	107	728	1122	1	74	880	57	401	1	367	156	433	66	147	205	4	0	18	0	46	29	328	46	59	0	359	434	1	0	13	0	0	1	1	0	0	0
B15	Acetamiprid	5	1	21810	3493	2576	75	2174	1248	0	161	0	2252	1453	1185	1	155	410	155	356	1639	741	208	733	312	196	135	2	0	469	0	93	284	114	191	172	0	24	53	0	130	66	0	0	0	3	6	1	6
B2	Acetamiprid	1	1	39013	7337	12779	255	3593	1974	0	1718	0	144	1122	534	0	7	1020	2717	24	3	68	1302	258	463	896	9	3	0	10	0	181	861	0	183	196	0	164	0	0	585	54	0	7	0	414	0	1	1
B4	Acetamiprid	2	1	24110	4984	872	44	6280	2934	0	59	0	119	2733	1027	0	19	1390	73	95	189	80	339	336	90	286	98	53	0	791	0	192	81	37	99	80	0	54	81	192	57	73	0	46	0	18	0	0	0
B5	Acetamiprid	2	1	17902	3352	1330	604	2815	432	0	53	0	1324	1332	854	1	119	375	1781	455	17	298	841	392	149	254	176	1	0	194	0	127	60	7	105	109	0	26	35	34	9	70	0	9	0	0	2	0	2
B6	Acetamiprid	2	1	21284	1705	173	4	2499	1712	0	5764	0	207	1738	829	0	2334	507	13	293	0	646	39	278	27	223	15	0	0	15	0	188	4	4	19	10	0	14	125	203	0	6	0	6	0	1357	112	0	124
B7	Acetamiprid	3	1	23435	2943	5804	19	6069	1013	0	171	0	937	1049	230	0	3	1877	634	1275	0	98	25	45	84	39	22	0	0	47	0	232	74	10	110	97	0	3	0	133	0	87	0	0	0	32	0	2	0
B8	Acetamiprid	3	1	31604	5473	3769	107	1014	5194	0	1147	0	916	3769	218	0	342	613	6322	64	5	372	124	54	302	22	19	1	0	11	0	185	11	11	67	83	0	27	0	731	3	9	11	0	0	3	0	1	0
B9	Acetamiprid	3	1	24332	3431	2147	97	4778	1242	1	176	0	1390	2010	510	0	1	209	816	1288	9	191	82	114	370	1812	29	0	0	155	0	279	204	1845	294	263	0	9	0	102	80	125	6	1	0	1	0	1	0
C1	Thiacloprid	1	1	33069	9651	5145	1034	1020	3467	0	735	0	510	1229	101	4	6375	372	13	60	1750	77	112	52	270	11	520	4	0	7	0	154	34	3	71	38	0	91	0	2	4	8	29	1	0	9	0	0	0
C13	Thiacloprid	5	1	21213	3817	1370	729	2285	2335	0	25	379	796	613	1406	0	880	870	610	542	2	34	614	120	609	345	66	1	0	866	0	197	152	4	330	295	0	320	37	8	34	127	0	29	0	0	0	15	0
C14	Thiacloprid	5	1	25499	6903	388	418	3742	1596	0	1026	18	886	2350	2782	0	36	1673	42	1097	7	209	14	409	92	230	211	0	0	69	0	238	52	11	78	98	0	411	24	2	3	32	0	87	0	6	3	4	6
C15	Thiacloprid	5	1	18762	2443	455	516	2124	1020	0	610	22	1645	501	1864	2	7	184	26	2104	1511	59	246	331	878	16	88	0	0	150	0	149	0	0	467	372	0	0	18	0	0	187	0	0	0	134	11	3	3
C2	Thiacloprid	1	1	49687	7473	17188	108	5784	3151	0	254	0	2885	2238	1622	2	27	662	35	1137	456	133	264	542	284	2882	1621	12	0	10	0	365	120	14	125	111	0	19	0	5	6	39	2	0	0	5	0	0	0
C3	Thiacloprid	1	1	35652	3027	3090	29	8210	171	0	180	0	1484	2110	1616	0	1	1406	3391	157	1438	131	773	1109	280	929	369	0	0	8	0	396	1494	2816	301	260	0	5	0	0	235	160	3	1	0	3	0	0	0
C7	Thiacloprid	3	1	32520	12009	72	129	2118	3227	0	20	0	513	5504	1671	0	37	375	19	1107	2079	94	745	1129	298	84	54	0	0	94	0	147	29	52	90	108	0	9	6	3	3	31	0	0	0	0	0	513	0
C8	Thiacloprid	3	1	26923	11148	940	2784	2434	1167	0	393	0	149	1302	736	1	47	694	147	194	27	387	246	225	140	218	954	0	0	2	0	75	16	9	106	73	0	11	143	0	0	49	0	0	0	4	9	121	11
C9	Thiacloprid	3	1	22723	3111	2985	182	1521	1627	0	2	0	3355	866	322	0	21	316	4	111	0	26	87	3179	728	1074	18	0	0	24	0	95	73	7	218	275	0	0	0	0	0	79	0	11	0	0	0	94	0
D1	Oxalic acid	1	1	18444	9851	416	27	1694	1283	0	6	0	1052	398	1300	0	22	887	532	84	1	0	36	90	16	387	0	0	0	0	0	67	0	171	6	16	0	0	0	5	0	0	0	0	0	0	0	1	0
D2	Oxalic acid	1	1	21281	7819	2153	90	1208	3140	0	0	0	7	889	1970	0	0	1476	1	68	107	2	17	528	19	385	30	3	0	1043	0	73	3	51	9	9	0	79	0	2	2	2	0	2	0	0	0	0	0
D3	Oxalic acid	1	1	24100	1524	212	61	1446	2648	0	24	0	5332	1654	998	0	3817	1335	0	666	0	646	54	442	513	20	396	0	0	501	0	147	0	305	174	198	0	177	0	3	0	62	0	26	0	0	0	5	0
D4	Oxalic acid	2	1	17907	4622	3346	12	1414	2436	1	0	0	1296	667	651	0	3	1759	8	316	600	3	83	86	38	153	3	3	0	206	1	91	19	0	13	25	0	9	0	2	0	10	0	0	0	0	0	0	0
D5	Oxalic acid	2	1	25730	11053	1037	31	1604	2212	0	0	0	4616	1159	409	0	44	1130	358	592	1	1	40	687	119	0	6	13	0	47	0	102	2	3	66	48	0	2	0	1	0	7	0	0	0	0	0	6	0
D6	Oxalic acid	2	1	18535	6699	2821	5	2311	480	0	0	0	901	485	2116	1	0	1238	0	485	0	0	37	2	104	6	102	3	0	2	0	55	41	0	85	78	0	202	0	0	0	32	0	0	0	0	0	5	0
D7	Oxalic acid	3	1	25194	5102	112	46	1440	322	0	0	1	807	547	1609	0	11944	636	429	653	0	3	57	206	488	4	3	0	0	41	0	48	86	0	139	150	0	14	0	0	0	57	0	0	0	0	0	0	0
D8	Oxalic acid	3	1	30690	10913	690	27	1559	1022	0	71	0	12311	580	432	0	22	707	21	61	0	1	91	109	234	609	43	2	0	1	0	62	180	0	57	69	0	0	0	330	37	20	0	9	0	0	0	22	0
D9	Oxalic acid	3	1	21786	7725	4194	16	1185	1069	0	2	3	2056	699	1128	0	0	490	714	581	1	1	57	52	276	175	39	0	0	0	0	56	109	0	104	122	0	53	0	681	0	42	0	0	0	0	0	0	0
E1	Control	1	2	20478	6508	4395	11	791	2115	0	961	0	83	765	165	0	5	863	1489	556	0	97	917	142	51	21	77	5	0	0	0	65	48	1	30	17	0	12	13	0	1	5	53	2	0	16	0	27	0
E10	Control	4	2	26950	9330	4412	5	2184	1300	0	32	2	1057	202	326	0	2919	1210	502	369	0	1432	220	38	132	2	181	2	0	301	0	111	66	40	75	89	0	39	153	0	0	34	0	4	0	2	0	3	0
E13	Control	5	2	28143	3984	1295	8	2751	2356	0	6804	8	1222	182	1180	11	2548	121	231	663	9	280	477	569	145	73	161	46	0	539	0	184	74	288	112	77	0	195	276	18	22	46	96	5	0	20	229	5	214
E14	Control	5	2	32821	5101	13579	16	2286	1674	0	551	7	79	188	633	1	3	425	2490	842	4	489	282	346	202	62	256	57	0	251	0	232	414	11	95	95	0	61	4	4	284	47	94	2	0	0	0	1	0
E15	Control	5	2	34619	12496	1534	0	3334	2004	0	6741	3	57	249	2743	1	0	510	0	2112	0	944	39	100	106	6	397	4	2	21	0	105	4	30	58	37	0	14	90	0	0	16	43	0	0	36	38	4	89
E2	Control	1	2	22674	1696	279	0	1750	2988	0	9968	0	485	539	389	0	1	1170	12	942	0	214	82	105	38	274	191	48	0	21	0	129	85	12	30	14	0	2	40	2	5	2	519	3	0	11	81	36	65
E3	Control	1	2	25948	4893	2111	2	2368	2370	0	4714	0	162	720	1277	2	2	1556	60	381	37	415	406	777	25	127	126	2	46	32	0	136	26	57	21	26	0	91	984	0	0	9	586	5	0	0	572	19	558
E4	Control	2	2	18970	1193	2761	93	1523	1308	0	507	5267	1188	297	224	0	4	222	1064	172	4	125	363	31	68	20	30	1	0	12	0	213	25	0	45	54	0	9	8	0	0	15	61	0	0	21	3	0	5
E5	Control	2	2	19783	4302	2791	19	1354	719	0	4320	2023	44	147	1111	1	0	63	8	383	0	242	393	393	62	7	104	3	3	80	0	92	5	8	46	30	0	1	24	1	0	13	46	2	0	6	11	0	13
E6	Control	2	2	20948	802	55	19	314	1275	1	1594	10459	29	40	114	0	0	699	527	95	80	98	110	37	41	6	30	0	0	19	0	21	2	1	9	0	0	3	129	0	1	0	60	152	0	8	39	0	43
E7	Control	3	2	28408	4666	5329	13	3997	3723	0	1527	5	1460	283	1068	1	54	1447	84	1150	22	151	466	474	135	586	283	18	0	139	0	284	131	66	136	160	0	31	81	69	19	80	58	12	1	1	25	40	16
E8	Control	3	2	23774	3795	6158	0	2626	1911	0	865	1	244	761	583	4	50	930	755	942	12	126	821	203	139	89	83	712	0	718	0	121	68	16	99	110	0	29	20	46	1	48	126	17	0	1	4	19	8
E9	Control	3	2	46371	6747	3323	27	7728	4552	0	3422	13	3041	1397	1225	10	140	2420	1242	1589	81	1970	954	459	386	1513	380	41	0	1193	0	434	241	78	175	238	0	12	99	99	11	56	420	55	0	3	20	46	20
F1	Acetamiprid	1	2	24485	6252	3474	428	1177	1838	0	522	4098	470	663	810	0	9	153	2746	299	2	201	109	27	73	84	43	2	0	77	0	197	76	102	51	33	0	30	5	0	9	11	20	3	0	72	3	3	2
F10	Acetamiprid	4	2	25800	3106	4346	52	3162	956	0	2855	6	137	406	592	1	4	14	7741	739	5	683	61	92	44	0	133	6	0	21	0	141	65	3	39	49	0	50	0	0	54	21	7	0	0	14	0	60	0
F11	Acetamiprid	4	2	27836	10007	2701	241	1148	3145	0	7344	0	52	587	218	0	19	918	39	116	0	448	42	19	107	4	23	7	0	63	0	130	20	1	32	26	0	1	3	1	3	6	2	51	0	7	1	157	3
F12	Acetamiprid	4	2	18124	4303	3873	93	1024	1409	0	964	2	669	458	460	3	2	1606	641	603	252	72	395	164	242	162	80	7	0	8	0	103	44	2	78	114	0	2	1	9	10	47	1	3	1	17	0	130	2
F13	Acetamiprid	5	2	27323	4185	601	16	1190	941	0	8452	2714	103	575	652	6	2029	377	128	356	6	740	59	364	39	17	69	6	0	22	0	117	63	32	26	21	0	142	461	27	2	8	32	214	835	5	425	0	505
F14	Acetamiprid	5	2	22639	4186	788	12	1140	1089	0	5849	4142	34	336	316	6	39	887	4	314	0	479	89	207	72	153	47	2	0	67	0	57	35	18	26	31	0	20	171	7	2	5	12	3	1101	7	158	0	149
F15	Acetamiprid	5	2	22144	2086	211	10	1422	1130	3	2061	5644	335	83	1998	66	4	121	9	200	17	606	264	220	60	4	47	0	0	134	0	94	91	6	28	46	0	9	907	1	51	10	20	284	2263	3	370	0	326
F2	Acetamiprid	1	2	24914	4985	5565	102	1538	1764	0	3194	391	262	544	376	1	13	540	2454	597	1	553	738	53	135	15	123	5	0	37	0	144	79	37	72	56	0	11	21	0	0	5	111	3	0	4	17	0	11
F3	Acetamiprid	1	2	23713	643	2599	41	1018	6580	0	3598	5064	198	607	428	1	6	304	58	350	5	569	52	426	79	23	21	5	0	7	0	115	7	10	39	26	0	11	43	4	0	4	50	5	0	7	46	0	40
F4	Acetamiprid	2	2	21337	1968	2311	24	2837	1069	0	2047	6145	86	89	152	1	0	98	1471	417	2	361	314	206	31	19	63	3	0	7	0	316	37	933	17	24	0	0	6	0	7	34	74	3	0	3	9	16	3
F5	Acetamiprid	2	2	24230	2402	5868	0	392	510	1	2343	10199	636	94	258	1	3	17	20	297	0	143	363	9	60	1	11	14	0	24	0	72	31	22	7	6	1	20	35	3	0	0	4	0	0	6	11	79	23
F6	Acetamiprid	2	2	18634	1674	2142	6	1286	1464	0	3034	3720	176	377	511	5	0	217	706	230	2	284	371	118	40	303	88	1	0	297	0	105	46	9	37	40	0	0	103	0	10	14	40	12	4	5	59	223	76
F7	Acetamiprid	3	2	24848	2398	7580	133	1108	748	0	5206	3493	20	159	293	2	1	463	144	408	0	125	25	115	62	11	32	23	0	361	0	66	62	229	25	17	0	5	5	1260	0	6	1	3	0	8	0	0	9
F8	Acetamiprid	3	2	26578	3740	721	4	1591	1337	0	2545	7184	1872	532	1089	94	6	594	33	630	3	836	204	36	79	248	87	2141	2	74	0	120	129	56	35	37	0	6	6	0	25	21	6	0	0	1	5	3	5
F9	Acetamiprid	3	2	22699	4006	3122	3	767	671	0	276	4944	1	262	162	1	10	52	6710	47	12	114	532	22	69	4	95	1	0	36	0	34	0	18	30	14	1	7	0	0	0	6	5	0	0	354	0	0	0
G1	Thiacloprid	1	2	29292	3657	5363	512	1261	1091	0	3519	7250	137	251	174	1	2049	638	79	339	81	323	188	10	74	10	160	5	99	5	0	267	8	19	41	35	1	31	4	19	0	5	18	0	0	10	0	0	0
G10	Thiacloprid	4	2	29294	4049	8734	5063	687	849	498	5190	0	11	193	215	0	8	173	344	397	2	400	51	54	18	22	20	12	0	24	2	210	84	61	3	1	0	1	809	0	1	0	0	1	0	2	488	0	433
G11	Thiacloprid	4	2	26025	2641	982	59	937	480	8612	702	2	10	523	181	6	13	179	35	322	9027	83	320	28	14	3	94	6	0	2	0	54	117	0	12	5	1	3	12	2	0	0	0	9	0	27	2	0	8
G12	Thiacloprid	4	2	30354	1576	4106	1302	660	1385	1558	1484	2	791	243	262	0	931	333	5857	318	4	187	241	25	94	14	47	7830	1	11	0	217	133	5	21	29	0	10	34	27	40	7	0	12	0	2	12	15	10
G13	Thiacloprid	5	2	32592	7680	476	40	1169	1775	1	10328	2	1847	269	812	4	5	512	59	272	13	846	376	321	154	526	405	1169	0	54	0	93	856	143	41	55	0	11	422	2	293	13	429	16	0	30	464	4	375
G14	Thiacloprid	5	2	36365	5629	1852	38	1908	1206	0	17498	8	260	72	2676	22	3	112	153	546	6	839	49	555	56	38	117	65	0	580	0	213	86	927	17	21	0	8	48	8	28	7	351	17	0	46	67	2	68
G15	Thiacloprid	5	2	33621	6303	6687	64	2813	801	0	7282	0	643	373	168	1	2	754	270	1070	0	525	368	26	102	9	155	627	0	13	1	229	180	32	68	63	0	2	720	0	18	27	541	940	0	4	616	281	567
G2	Thiacloprid	1	2	20514	1059	1362	114	1050	1175	0	902	6980	231	699	1145	4	3	908	127	940	27	190	56	268	35	690	141	0	118	9	0	86	39	4	11	13	0	113	0	23	5	3	18	1	0	21	0	0	0
G3	Thiacloprid	1	2	27634	822	2979	7247	1457	637	0	229	4062	337	472	132	1	4	516	43	46	5568	13	238	49	23	36	201	3	23	2	0	84	84	0	14	4	0	2	0	1	0	2	7	0	0	514	0	0	0
G4	Thiacloprid	2	2	28025	733	4501	335	2468	1334	20	808	2207	1265	952	1503	44	55	981	8	1195	23	471	727	614	231	36	140	7	4262	67	0	135	66	23	151	93	4	1	20	1	21	37	655	4	22	0	4	0	0
G5	Thiacloprid	2	2	41213	295	3353	11386	1200	632	0	130	1547	331	247	228	54	11	185	63	21	9783	204	389	16	273	0	210	2912	5579	3	0	37	366	1	52	50	0	3	0	0	93	15	173	0	0	5	0	0	0
G6	Thiacloprid	2	2	50772	1468	13849	895	2419	2398	0	724	648	108	461	214	6	27	455	8624	534	16	903	327	128	217	7	171	7599	4804	8	0	255	225	4	97	53	0	39	6	0	76	7	864	4	0	3	0	0	0
G7	Thiacloprid	3	2	22882	1691	3231	0	949	2657	0	4994	2732	1100	414	587	0	50	249	30	197	889	347	262	130	91	87	155	14	58	54	0	33	29	78	24	31	0	1	272	0	0	11	1	9	0	63	219	3	234
G8	Thiacloprid	3	2	28974	8901	9611	3	1129	985	0	1707	1636	78	346	1075	0	25	156	148	376	0	435	196	71	20	53	26	1	35	8	2	196	62	380	3	0	0	104	386	0	4	0	4	54	0	2	91	0	84
G9	Thiacloprid	3	2	28785	3511	5562	33	756	1439	5	7105	2268	1808	353	725	14	50	154	529	818	4	675	650	76	406	26	17	7	43	226	1	208	169	7	85	91	0	31	57	3	1	22	1	19	0	71	44	2	61
H1	Oxalic acid	1	2	20357	7108	679	1	1850	1447	1	1	0	624	721	3479	0	0	717	6	382	0	0	140	1200	245	670	58	0	0	166	0	76	185	101	97	137	0	1	9	28	2	56	0	3	0	24	0	24	0
H10	Oxalic acid	4	2	27183	7117	2534	860	2857	2916	0	0	11	1470	987	2403	45	0	1029	217	925	4	0	45	1571	514	5	569	0	0	16	0	151	3	7	271	220	0	1	0	83	0	147	0	11	0	0	0	1	0
H11	Oxalic acid	4	2	32454	6573	3173	190	4504	1547	0	0	4	2440	897	1634	10	935	965	4	1406	1553	0	745	357	366	49	203	0	0	924	0	174	780	1236	258	243	0	52	0	2	273	132	0	7	0	0	0	2	0
H12	Oxalic acid	4	2	23436	9122	399	14	3430	3027	0	0	281	104	521	1268	108	303	1291	406	337	5	3	757	140	137	121	78	0	0	462	0	95	85	34	131	122	0	15	0	8	0	67	0	5	0	0	0	10	0
H2	Oxalic acid	1	2	29303	14607	1292	22	4072	2089	0	17	4	109	833	1536	0	1	1357	229	468	0	0	3	13	72	685	79	0	3	4	0	179	643	562	59	64	0	23	0	0	0	27	0	27	0	0	0	66	0
H3	Oxalic acid	1	2	37020	12608	1855	3	4839	4422	0	65	0	1579	866	1160	1	0	3972	1532	1495	1	0	25	549	177	87	31	10	0	12	0	253	772	1	109	90	0	4	0	143	6	58	0	42	0	21	0	0	0
H4	Oxalic acid	2	2	30267	10941	749	27	5313	644	0	5	211	230	1469	1152	0	4	5790	0	857	0	0	67	417	163	558	290	8	1	41	0	137	368	8	119	101	0	15	4	23	150	74	0	0	0	1	0	0	0
H5	Oxalic acid	2	2	35374	15070	1748	14	5021	1544	0	1	2	460	700	5183	49	205	1503	67	1396	42	5	35	109	47	9	607	1	175	68	0	168	261	361	64	37	0	95	0	1	0	25	1	18	0	0	0	0	0
H6	Oxalic acid	2	2	31622	11385	6676	3	2309	2579	0	48	0	1415	474	1359	3	1	1540	0	33	0	0	63	1220	481	251	41	34	0	307	0	74	409	106	211	154	0	5	0	8	122	52	0	132	0	0	0	2	0
H7	Oxalic acid	3	2	30793	14180	943	3	5533	1229	0	1	21	21	2248	791	1	849	634	5	2672	0	0	34	151	114	49	135	2	0	123	0	211	137	3	124	73	0	22	114	51	66	38	0	0	0	26	0	0	0
H8	Oxalic acid	3	2	37004	15003	1446	15	5104	3033	0	8	491	551	186	3275	35	3	123	2493	744	0	0	870	399	290	3	522	0	0	76	0	408	144	71	230	196	4	0	2	3	131	76	0	332	0	0	0	0	0
H9	Oxalic acid	3	2	27059	4401	5758	1069	2704	1376	0	54	0	1449	296	784	0	4	1021	1741	1164	3	0	355	614	296	3	524	1492	0	0	0	111	271	0	182	139	0	33	436	363	121	96	0	0	0	0	5	3	6
I1	Control	1	3	58715	721	2860	22607	2771	567	6893	100	1543	437	39	42	4365	1956	110	12	74	534	52	272	12	219	8	158	13	0	2	0	19	125	0	48	38	8288	1	0	26	0	3	0	1	23	3	0	0	0
I13	Control	5	3	46599	2998	10167	11984	953	966	6167	2377	148	3	507	76	6460	84	472	1175	39	221	15	475	17	90	24	115	1	2	7	0	141	55	0	31	19	5	4	0	3	0	4	0	0	11	5	2	0	0
I14	Control	5	3	30590	441	575	15023	1082	100	6841	259	350	5	383	83	3869	39	94	36	140	2	25	207	4	24	14	310	0	3	60	0	48	0	2	5	2	0	5	0	0	0	1	0	0	3	2	0	0	0
I15	Control	5	3	20015	584	1052	5140	818	197	4768	329	153	0	235	136	4067	5	330	4	22	679	11	703	3	23	35	90	0	0	42	0	11	30	0	14	4	0	0	0	0	0	5	0	0	6	3	0	0	0
I2	Control	1	3	42170	1700	13768	12782	580	919	2420	1068	427	6	508	18	2094	33	579	0	18	0	65	62	9	35	20	162	9	0	18	0	24	3	0	6	0	2955	4	0	0	0	0	0	0	8	42	0	2	0
I3	Control	1	3	46729	1180	4188	19838	314	661	3381	530	5282	433	36	32	2394	34	202	209	16	0	67	407	15	120	13	124	11	0	3	0	5	85	0	12	7	2464	6	0	1235	0	1	0	0	8	27	0	0	0
I4	Control	2	3	55268	1065	2237	17689	2805	698	13514	1608	213	344	1012	521	8359	120	841	325	40	3	512	210	38	82	518	834	1	1	32	0	180	137	3	37	15	0	2	0	0	0	8	129	1	20	40	0	2	0
I5	Control	2	3	49407	1368	2439	17617	2574	942	12729	627	103	44	455	433	6261	442	494	0	33	358	224	159	143	38	245	268	4	0	1	0	218	24	19	23	18	0	4	0	0	0	4	59	0	16	3	0	0	0
I6	Control	2	3	75279	189	1109	27101	1654	384	28551	100	103	55	260	404	10876	193	332	684	410	17	85	221	191	77	30	451	0	2	123	0	108	24	7	26	12	1	6	0	0	0	2	24	0	47	2	0	1	0
I7	Control	3	3	65382	426	9508	20313	2170	433	24231	7	77	32	261	68	4036	65	126	283	29	23	40	148	37	93	15	630	3	847	4	0	25	103	13	15	20	3	2	0	0	0	3	0	12	3	0	0	0	0
I8	Control	3	3	53723	914	10570	13806	2849	566	14203	175	83	99	332	97	5471	96	301	34	35	13	62	82	63	339	23	290	3	1629	11	0	24	23	8	51	66	5	5	0	0	10	5	0	0	1	1	0	0	0
I9	Control	3	3	72309	334	4869	22355	1796	700	17505	28	132	74	418	224	8068	78	383	49	62	418	76	388	158	158	27	222	0	9196	19	0	31	26	45	33	11	7	8	0	1	8	5	0	3	1	0	0	0	0
J1	Acetamiprid	1	3	24392	779	158	5678	369	120	1952	1209	269	5	327	22	4210	8531	56	0	4	2	111	41	10	175	3	57	0	0	1	0	2	1	2	15	20	0	0	0	0	0	2	0	3	4	38	0	0	0
J10	Acetamiprid	4	3	23998	28	2981	9426	228	18	7255	13	127	173	30	29	2421	7	35	1	50	18	44	22	20	21	0	13	0	0	5	0	9	5	4	5	2	0	0	0	0	0	0	0	0	0	0	0	0	0
J11	Acetamiprid	4	3	29571	549	1346	2938	360	104	16492	120	348	14	127	79	4672	12	74	269	37	5	212	128	23	29	7	40	3	0	19	0	70	4	7	1	4	0	0	1	3	2	0	0	1	0	0	0	0	0
J12	Acetamiprid	4	3	18475	41	75	4928	781	88	7029	186	122	5	303	105	2143	1101	109	7	79	0	27	130	144	5	18	258	0	0	127	0	38	0	20	4	3	0	11	0	128	0	0	0	0	0	0	0	0	0
J13	Acetamiprid	5	3	23466	1420	4924	5748	1096	412	401	364	0	1341	425	332	795	3	380	3398	12	1	113	396	56	293	36	124	1	1	0	0	69	94	68	152	78	0	31	0	1	0	32	0	0	1	32	0	0	0
J14	Acetamiprid	5	3	38787	1005	10052	10137	692	453	8853	155	1	2013	416	26	1949	5	105	16	19	25	68	725	6	467	17	47	6	0	14	0	20	151	33	52	52	0	8	0	66	0	11	0	22	0	12	0	40	0
J15	Acetamiprid	5	3	30244	1104	8056	12874	1394	724	1143	471	18	5	366	97	2784	1	216	12	6	4	159	71	57	82	239	27	0	0	0	0	2	0	4	32	33	0	65	0	0	1	9	0	0	4	20	0	0	0
J2	Acetamiprid	1	3	26487	133	2343	10957	991	504	2657	1779	227	713	69	123	3449	667	146	110	28	0	137	141	21	399	8	123	1	0	1	0	33	25	26	112	100	0	0	0	0	4	30	0	4	7	16	0	0	0
J3	Acetamiprid	1	3	28362	1429	8140	9762	398	446	1064	127	522	1846	290	112	2390	20	136	192	32	1	96	76	24	265	0	71	3	0	152	0	24	0	0	28	24	0	0	0	0	0	2	0	0	12	55	0	3	0
J4	Acetamiprid	2	3	16129	152	867	4407	317	161	3354	22	261	164	48	46	4850	22	41	48	14	2	29	26	18	25	5	40	0	0	3	0	3	5	1	4	6	0	2	0	1	0	1	0	0	1	0	0	0	0
J7	Acetamiprid	3	3	23361	368	1286	9719	1122	886	834	2397	92	1781	128	231	2172	3	114	4	33	89	226	27	49	369	9	53	0	0	0	0	7	1	2	127	126	0	2	0	510	0	36	0	0	1	103	0	6	1
J8	Acetamiprid	3	3	27664	722	10224	7515	1913	715	1415	217	103	73	640	117	1333	15	108	1167	41	1	81	22	64	145	191	80	3	0	73	0	207	2	5	53	60	0	8	0	1	0	21	2	0	0	0	0	2	0
J9	Acetamiprid	3	3	20242	225	5959	6804	939	462	175	1042	147	1883	45	116	1266	8	227	3	11	0	62	20	46	176	10	24	0	0	5	0	48	14	4	59	69	0	2	0	0	0	22	0	2	0	9	0	4	0
K1	Thiacloprid	1	3	17956	72	2479	6878	874	285	2265	653	87	885	118	179	1852	4	131	9	31	13	72	15	17	68	294	166	2	0	108	0	9	0	3	28	25	0	21	0	0	0	12	0	4	9	4	0	0	0
K10	Thiacloprid	4	3	36793	1008	4282	7638	481	116	13809	185	167	5	72	28	1188	5	21	3782	31	0	214	111	8	14	8	94	2	0	7	0	11	51	9	1	0	1	3	0	0	0	0	0	0	119	0	0	0	0
K11	Thiacloprid	4	3	27140	790	3792	13813	950	103	4049	186	308	3	200	254	1109	7	97	237	19	1	37	52	10	7	12	105	5	0	5	0	16	70	3	13	2	1	0	0	0	0	0	0	0	96	0	0	0	0
K12	Thiacloprid	4	3	33983	893	8429	7409	707	441	7715	164	215	3	21	79	3514	4	124	134	10	1	666	135	6	2	141	116	1	0	4	0	20	1	3	1	0	0	0	0	0	0	0	0	4	124	0	0	0	0
K13	Thiacloprid	5	3	18721	3513	3281	1790	1528	1749	0	90	2782	54	766	716	8	2	555	4	283	5	318	9	43	122	249	17	5	0	17	0	96	9	14	82	85	0	43	0	4	0	37	0	1	0	6	0	0	0
K14	Thiacloprid	5	3	23025	867	1240	4462	2194	1758	3	285	5474	100	641	570	101	5	352	14	694	488	1350	65	276	132	29	119	2	0	144	0	16	14	68	106	74	0	4	0	6	0	43	0	0	0	9	0	0	0
K15	Thiacloprid	5	3	13478	337	299	6422	623	329	0	16	3521	274	48	193	35	0	82	14	73	2	213	15	12	163	105	37	0	0	3	0	9	14	8	64	51	0	0	0	4	0	18	0	0	0	0	0	0	0
K2	Thiacloprid	1	3	18337	58	1398	4337	444	220	5243	316	186	1290	82	46	3685	1	74	44	24	0	34	77	16	82	0	51	0	0	5	0	26	107	0	18	12	0	3	0	0	18	3	0	3	27	3	0	0	0
K4	Thiacloprid	2	3	33223	1047	12649	1865	2261	1423	2104	128	14	2	225	37	2941	5	1637	5479	362	10	4	32	6	69	4	527	3	0	0	0	16	0	0	47	25	0	2	0	0	0	15	0	0	2	2	0	0	0
K5	Thiacloprid	2	3	18246	169	2840	7134	206	79	2534	248	36	928	45	3	3571	1	61	3	0	2	6	6	0	8	15	21	0	0	0	0	2	0	0	1	1	0	0	0	0	0	0	0	0	2	0	0	1	0
K6	Thiacloprid	2	3	32828	251	11536	3073	2447	890	1487	153	29	1274	255	476	2856	5	861	31	460	5423	12	49	85	145	2	22	5	0	8	0	10	6	0	91	94	0	0	0	0	0	39	0	429	0	6	0	4	0
L1	Oxalic acid	1	3	17601	1090	3697	6947	1579	1387	0	8	1	112	491	275	0	2	250	97	196	0	0	66	214	274	0	0	442	0	75	0	34	2	0	106	106	0	0	0	0	0	51	0	0	0	0	0	0	0
L10	Oxalic acid	4	3	26392	8372	9454	503	1771	2510	0	16	5	159	1622	187	3	14	156	140	48	410	0	265	41	176	1	250	2	0	1	0	7	12	2	89	102	0	3	0	0	0	26	0	0	0	6	0	0	0
L11	Oxalic acid	4	3	23953	1515	3709	3644	601	614	11730	61	148	44	399	365	72	2	225	51	18	1	0	32	0	145	79	60	1	0	0	0	30	54	0	47	32	0	1	0	0	0	4	0	0	0	0	0	0	0
L12	Oxalic acid	4	3	26450	5693	11531	2040	3679	1162	0	16	0	27	1156	259	0	2	212	22	142	0	0	59	229	12	0	7	4	0	0	0	77	10	5	21	10	0	21	0	0	0	8	0	0	0	2	0	0	0
L13	Oxalic acid	5	3	23898	3720	6415	2290	1157	1205	68	2	21	3415	667	1252	74	12	374	2	503	139	2	204	426	719	0	33	3	0	18	0	73	341	3	250	207	4	1	0	1	0	73	0	0	0	0	0	2	0
L14	Oxalic acid	5	3	15434	1212	3440	560	719	458	1294	0	236	76	217	270	5765	3	167	0	16	82	0	159	84	87	142	11	6	0	55	0	22	17	0	21	34	0	0	0	0	0	8	0	0	4	3	0	0	0
L15	Oxalic acid	5	3	12585	1680	2872	4831	650	606	0	2	39	60	300	325	2	159	51	9	48	3	0	51	208	80	3	111	0	0	131	0	22	6	3	35	30	63	29	0	0	0	13	0	55	0	0	0	0	0
L2	Oxalic acid	1	3	13831	862	2660	6267	901	650	1	67	10	699	126	320	1	0	334	0	48	4	0	93	74	153	53	86	2	0	68	0	37	65	2	63	54	0	0	0	0	22	24	0	0	0	0	0	0	0
L3	Oxalic acid	1	3	28566	3979	39	111	2037	807	5313	10	682	2	1007	533	3763	7232	593	1066	33	1	0	114	119	170	12	244	0	0	10	0	6	71	0	45	61	0	1	0	0	0	16	0	0	124	3	0	0	0
L4	Oxalic acid	2	3	21862	8144	2829	50	560	177	0	912	5917	1	498	946	1	4	449	743	21	0	0	67	42	82	0	20	1	0	29	0	6	0	0	10	24	0	41	0	1	0	3	0	4	0	0	0	0	0
L5	Oxalic acid	2	3	16117	707	866	2851	221	835	0	114	8422	727	242	284	0	160	37	0	16	0	0	5	137	269	0	31	0	0	0	0	0	15	7	23	18	0	2	0	0	0	0	0	0	0	0	0	0	0
L6	Oxalic acid	2	3	17861	2330	4463	22	650	991	1	1	7718	52	463	249	3	0	213	2	12	235	0	63	15	54	29	2	5	0	5	0	97	8	0	21	7	0	1	0	11	0	4	0	0	0	0	0	0	0
L7	Oxalic acid	3	3	24628	3207	10389	5432	1540	1543	3	4	1	258	146	144	1	5	83	687	2	0	0	97	30	285	3	70	2	0	2	0	49	9	0	116	78	0	3	0	0	0	35	0	0	0	14	0	99	0
L8	Oxalic acid	3	3	33188	1820	10173	174	3825	3390	0	56	1	5053	1617	1612	0	5	1658	1	125	878	0	622	51	550	3	5	0	0	0	0	54	640	0	262	259	0	1	0	0	0	132	0	0	0	0	0	145	0
L9	Oxalic acid	3	3	25247	1535	9826	6998	1192	1691	163	21	0	17	522	148	1541	5	440	0	177	0	0	164	51	238	0	1	2	0	0	0	0	106	0	97	72	0	0	0	0	0	24	0	0	0	0	0	4	0
M1	Field control	1	1	29280	10671	601	346	3774	1385	0	2	0	74	869	3209	0	1	1207	21	283	0	13	0	480	158	2389	429	0	0	5	0	193	52	950	106	84	0	1522	0	4	0	53	0	0	0	0	0	0	0
M10	Field control	4	1	24550	5124	6404	7049	1924	1203	0	3	1	2	34	140	11	2	132	3	27	1166	5	120	34	104	1	135	0	0	33	0	92	35	2	55	46	0	1	0	0	0	24	0	0	0	11	0	0	0
M11	Field control	4	1	13996	2567	3378	25	2690	551	0	3	0	35	622	442	0	0	345	61	1146	0	0	0	866	0	0	146	0	0	431	0	165	22	8	0	0	0	194	0	248	0	1	0	0	0	0	0	0	0
M2	Field control	1	1	26332	13591	2010	108	1346	1770	0	0	0	374	3210	973	0	6	168	1	324	0	0	4	353	215	863	302	0	0	137	0	181	47	1	97	75	0	9	0	0	9	23	0	0	0	0	0	0	0
M4	Field control	2	1	25024	2598	1382	15950	1573	841	0	0	0	58	301	832	1	6	333	75	46	0	0	206	118	27	15	40	2	0	43	0	138	10	106	28	11	0	0	0	42	0	3	0	0	0	0	0	0	0
M5	Field control	2	1	32681	1817	7956	11587	3527	1746	0	0	0	33	720	678	1	0	647	0	1673	0	0	5	381	235	11	265	5	0	610	0	181	98	0	143	108	0	1	0	8	42	72	0	0	0	0	0	0	0
M6	Field control	2	1	23554	8363	155	1554	1204	258	0	3	113	1928	333	3488	1	32	62	456	1011	1	2	1017	479	677	83	63	0	0	0	0	159	139	0	219	179	0	35	0	0	305	54	0	0	3	0	0	0	0
M7	Field control	3	1	17881	2871	13	429	2920	555	0	0	0	1515	1256	1891	5	2	1246	0	1166	0	11	388	1326	34	408	97	5	0	10	0	202	50	326	36	31	0	944	0	4	22	14	0	0	0	0	0	1	0
M8	Field control	3	1	40906	17572	1716	7	4445	1877	0	0	0	3	3093	881	1	1	1215	558	2486	1	6	2298	23	0	83	64	3	0	71	0	180	250	2045	1	0	0	10	0	0	1713	1	0	1	0	0	0	0	0
M9	Field control	3	1	23335	3492	2392	1529	4592	1132	0	0	0	313	2038	400	0	0	2284	279	910	1	2	277	78	83	30	207	2	0	2600	0	266	50	1	89	89	0	1	0	0	0	67	0	1	0	0	0	17	0
N1	Field control	1	2	25736	5016	270	97	4917	1225	0	3	0	855	910	2191	17	126	3064	0	1172	91	0	1690	1106	403	59	48	78	0	201	0	138	21	2	243	291	0	17	0	4	8	141	0	45	29	0	0	914	0
N10	Field control	4	2	22928	8625	396	0	3868	700	0	5	4	323	539	1210	20	1	1657	0	2960	0	0	13	14	122	0	11	0	2	75	0	105	131	0	123	95	1	88	0	156	0	38	0	862	19	0	0	0	0
N11	Field control	4	2	21008	7192	540	10	2853	1480	0	1	4	668	738	851	49	9	1294	373	1127	1	0	1226	332	575	1	171	0	0	2	0	148	123	0	347	300	0	7	0	0	0	146	0	40	0	0	0	3	0
N12	Field control	4	2	30906	6535	6064	3291	4134	3079	0	2	0	253	213	276	5	1	812	316	2239	1	6	621	32	183	2	1155	67	0	629	0	299	105	29	121	107	0	0	0	6	29	44	0	0	0	0	0	0	0
N13	Field control	5	2	22141	5802	7259	11	2424	1791	24	8	1	757	476	966	58	5	366	115	247	0	0	475	317	46	52	89	9	3	11	0	79	29	374	50	40	0	0	0	0	0	31	0	0	0	0	0	18	0
N2	Field control	1	2	24078	9438	2791	5	3100	796	0	9	0	560	319	1811	76	373	549	9	572	15	2	73	786	74	587	617	178	7	47	0	90	269	4	32	36	0	363	0	10	26	13	0	65	0	0	0	3	0
N3	Field control	1	2	17973	7025	586	14	2202	1502	8	2	19	359	773	660	6	3	240	32	2110	0	0	508	645	23	3	98	1	0	222	0	152	25	56	19	22	0	2	0	76	0	6	0	153	0	0	0	0	0
N4	Field control	2	2	28754	13744	2059	27	3658	1152	0	0	0	147	635	1737	6	5	268	501	583	0	2	8	1448	202	637	183	0	0	597	0	195	217	254	79	95	0	11	0	4	1	39	0	16	0	0	0	12	0
N5	Field control	2	2	24621	7027	752	6	4538	1649	11	1	0	821	220	2909	1950	9	247	0	2684	0	3	58	174	78	65	7	0	57	124	0	104	25	7	61	98	0	4	0	1	0	62	0	0	370	0	0	0	0
N6	Field control	2	2	22011	5939	778	0	2021	2473	3	1	757	348	1480	1686	251	1	1404	103	1004	0	1	990	158	170	24	148	52	0	345	0	62	205	32	103	74	3	0	0	0	322	31	0	0	0	0	0	3	0
N7	Field control	3	2	24157	6954	572	0	3645	1057	3	9	24	585	811	339	0	2	232	0	1409	0	0	169	1906	461	49	494	1099	0	812	0	253	544	1137	255	194	0	17	0	11	263	131	0	0	0	0	0	574	0
N8	Field control	3	2	21781	5175	3796	0	3032	1742	1	14	0	1327	536	216	0	7	81	4	2089	25	5	235	832	237	12	25	16	0	266	0	178	110	4	127	129	0	1	0	1	0	60	5	988	0	0	0	1	0
N9	Field control	3	2	22532	5611	308	39	3674	726	0	0	0	407	2735	1774	109	1353	1059	12	576	8	2	58	581	303	164	152	1	26	54	0	543	53	102	168	239	0	1004	2	0	0	96	0	42	0	0	0	0	0
O1	Field control	1	3	40339	2926	52	3181	811	4457	26	19	0	7407	597	43	14	18927	243	0	366	0	0	22	2	469	0	322	0	0	0	0	184	68	0	93	48	0	0	0	0	0	7	0	0	0	1	0	2	0
O10	Field control	4	3	30480	3081	6188	12380	2387	1574	4	3	0	146	239	432	1	0	324	101	93	0	1	349	233	584	129	349	1	0	44	0	241	80	12	276	254	0	0	0	0	0	110	0	0	0	0	0	482	0
O11	Field control	4	3	28431	3431	2990	12311	1438	3976	1	1	0	24	18	318	324	4	1258	0	262	186	1	0	0	756	0	22	1	0	276	1	0	0	0	183	220	0	0	0	0	0	67	0	0	2	0	0	0	0
O12	Field control	4	3	31681	4717	31	14362	1882	828	0	0	0	5	249	193	0	7400	190	130	448	0	0	49	65	87	0	146	0	0	0	1	163	11	0	44	32	0	164	0	0	0	18	0	0	0	0	0	78	0
O13	Field control	5	3	46474	2241	56	22550	4880	5162	0	0	22	3691	685	108	35	2	785	70	362	0	0	964	0	78	236	5	0	0	538	0	208	499	2	46	68	0	299	0	2	112	22	0	0	1	0	0	5	0
O2	Field control	1	3	22579	1272	1422	15221	1496	564	0	0	0	471	313	545	2	2	178	8	224	0	0	0	107	73	0	82	2	0	4	0	92	10	0	37	33	0	3	0	8	0	11	0	0	0	1	0	0	0
O3	Field control	1	3	32323	7302	6469	2662	5245	1398	0	3	0	46	3405	471	0	1	728	0	2249	0	0	106	424	200	94	717	1	0	4	0	217	5	0	155	129	0	2	0	0	0	45	0	0	0	0	0	0	0
O4	Field control	2	3	27591	5288	8024	3018	2510	2150	1	1	0	123	441	363	24	5	151	0	803	275	0	236	583	1264	0	254	4	0	248	0	198	87	0	461	453	0	37	0	0	0	163	0	0	0	4	0	68	0
O5	Field control	2	3	31722	5004	388	172	1949	3646	3	7	0	1563	1409	472	1	13192	399	177	459	0	0	281	217	809	6	1	0	0	8	0	38	58	18	241	206	0	0	0	0	0	75	0	0	0	0	0	3	0
O6	Field control	2	3	33365	8325	4117	143	2347	3805	6	0	0	564	1333	2696	4	3296	502	347	332	35	3	741	569	977	642	51	0	0	215	0	132	63	65	334	290	0	11	0	0	0	81	0	0	0	0	0	0	0
O7	Field control	3	3	21004	1514	4472	8592	677	590	0	0	17	1482	59	256	5	1607	23	122	103	1	0	83	77	470	74	168	0	0	42	0	96	104	0	115	92	0	4	0	0	0	49	0	0	0	0	0	0	0
O8	Field control	3	3	28064	3275	5333	11384	1515	1930	50	0	736	579	1498	302	73	2	107	0	25	31	0	66	32	410	0	11	0	0	0	1	165	21	0	131	145	0	21	0	0	0	38	0	0	5	0	0	0	0
O9	Field control	3	3	28676	458	16	15416	1404	1988	0	0	0	597	66	157	5	5862	130	0	12	0	0	383	13	1072	30	168	0	0	0	0	16	86	0	190	210	0	0	0	0	0	71	0	0	0	0	0	0	0
[truncated: 165 more columns]
